# Supplementary material for: RUNX transcription factors are essential in maintaining epididymal epithelial differentiation
Source: Cell Mol Life Sci. 2024 Apr 17;81(1):183. doi: 10.1007/s00018-024-05211-5 (PMC11023966; doi:10.1007/s00018-024-05211-5)
Supplement: Supplementary file 2 — Supplementary file2 (XLSX 2051 KB) [file 18_2024_5211_MOESM2_ESM.xlsx]

## Sheet: Table S2A
Supplementary Table S2A. DE genes in 25d old Dicer1 cKO vs. Ctr epididymis
Entrez ID	Gene Symbol	cKO 25d	Ctr 25d	log2FC	p value	adj.p	Gene Description
12751	Tpp1	52.299	35.754	0.547	2.27e-08	0.000530458	tripeptidyl peptidase I
13347	Dffa	7.154	4.408	0.692	7.49e-08	0.00087377	DNA fragmentation factor, alpha subunit
77673	Defb41	277.288	586.717	-1.08	1.61e-07	0.0012499	defensin beta 41
20249	Scd1	37.013	68.428	-0.873	2.66e-07	0.00155293	stearoyl-Coenzyme A desaturase 1
228357	Lrp4	10.643	14.91	-0.483	4.93e-07	0.00229964	low density lipoprotein receptor-related protein 4
20605	Sstr1	0.434	2.699	-2.662	6.17e-07	0.00239963	somatostatin receptor 1
24059	Slco2a1	17.902	10.85	0.72	1.17e-06	0.00391681	solute carrier organic anion transporter family, member 2a1
230863	Sh2d5	2.605	16.957	-2.658	1.4e-06	0.00408441	SH2 domain containing 5
654464	Gm15386	758.864	1528.33	-1.015	1.65e-06	0.0042702	predicted gene 15386
21938	Tnfrsf1b	7.002	11.457	-0.714	2.39e-06	0.0050724	tumor necrosis factor receptor superfamily, member 1b
12282	Hyou1	122.127	161.886	-0.408	2.23e-06	0.0050724	hypoxia up-regulated 1
21766	Tex261	39.091	47.278	-0.273	2.77e-06	0.0053803	testis expressed gene 261
12555	Cdh15	0.246	0.008	3.737	3.36e-06	0.00602998	cadherin 15
245598	4921511C20Rik	0.113	0	2.412	4.84e-06	0.00664251	high density lipoprotein (HDL) binding protein pseudogene
NA	9930021D14Rik	2.232	10.334	-2.128	4.04e-06	0.00664251	NA
18037	Nfkbie	1.458	2.901	-1.016	4.3e-06	0.00664251	nuclear factor of kappa light polypeptide gene enhancer in B cells inhibitor, epsilon
18016	Nf2	18.876	23.345	-0.304	4.64e-06	0.00664251	neurofibromatosis 2
12162	Bmp7	9.578	26.21	-1.424	5.73e-06	0.00707699	bone morphogenetic protein 7
227632	Kcnt1	12.788	7.693	0.729	5.76e-06	0.00707699	potassium channel, subfamily T, member 1
72381	2210409E12Rik	0.43	0	2.432	7.27e-06	0.00807996	transcription elongation factor B (SIII), polypeptide 2 pseudogene
54426	Hgfac	23.73	45.755	-0.934	6.93e-06	0.00807996	hepatocyte growth factor activator
63913	Fam129a	3.266	4.827	-0.568	9.05e-06	0.009595	family with sequence similarity 129, member A
56384	Letm1	19.087	26.972	-0.487	9.81e-06	0.00995043	leucine zipper-EF-hand containing transmembrane protein 1
17537	Meis3	2.82	1.577	0.832	1.19e-05	0.0115418	Meis homeobox 3
67717	Lipf	0.272	2.47	-3.03	1.27e-05	0.0118322	lipase, gastric
66120	Fkbp11	55.175	87.333	-0.654	1.62e-05	0.0139621	FK506 binding protein 11
93692	Glrx	95.27	63.438	0.588	1.68e-05	0.0139621	glutaredoxin
16832	Ldhb	137.706	93.489	0.56	1.85e-05	0.0139621	lactate dehydrogenase B
231807	BC037034	67.041	51.584	0.378	1.84e-05	0.0139621	cDNA sequence BC037034
27428	Shroom3	9.509	12.438	-0.377	1.8e-05	0.0139621	shroom family member 3
110611	Hdlbp	104.305	129.047	-0.306	1.61e-05	0.0139621	high density lipoprotein (HDL) binding protein
15228	Foxg1	0	0.019	-1.798	2e-05	0.01457	forkhead box G1
21928	Tnfaip2	3.629	10.223	-1.455	2.42e-05	0.0171073	tumor necrosis factor, alpha-induced protein 2
81910	Rrbp1	66.426	81.964	-0.299	2.69e-05	0.0184739	ribosome binding protein 1
252864	Dusp15	6.091	17.892	-1.512	3.23e-05	0.0215669	dual specificity phosphatase-like 15
NA	A830007P12Rik	14.249	17.762	-0.314	3.55e-05	0.0229857	NA
20347	Sema3b	15.782	45.877	-1.499	3.89e-05	0.023643	sema domain, immunoglobulin domain (Ig), short basic domain, secreted, (semaphorin) 3B
67486	Polr3g	6.153	3.556	0.776	3.96e-05	0.023643	polymerase (RNA) III (DNA directed) polypeptide G
268515	Bahcc1	2.273	3.372	-0.569	4.05e-05	0.023643	BAH domain and coiled-coil containing 1
276846	Pigs	26.961	21.396	0.335	3.81e-05	0.023643	phosphatidylinositol glycan anchor biosynthesis, class S
20446	St6galnac2	43.341	83.494	-0.913	4.21e-05	0.0239366	ST6 (alpha-N-acetyl-neuraminyl-2,3-beta-galactosyl-1,3)-N-acetylgalactosaminide alpha-2,6-sialyltransferase 2
14011	Etv6	11.127	13.831	-0.313	4.53e-05	0.0251866	ets variant 6
14085	Fah	25.028	41.13	-0.703	4.91e-05	0.0256538	fumarylacetoacetate hydrolase
12814	Col11a1	3.851	6.073	-0.658	4.95e-05	0.0256538	collagen, type XI, alpha 1
64451	Dip2a	6.352	9.336	-0.548	5.09e-05	0.0256538	DIP2 disco-interacting protein 2 homolog A (Drosophila)
67153	Rnaseh2b	6.478	4.534	0.514	4.98e-05	0.0256538	ribonuclease H2, subunit B
56494	Gosr2	41.423	49.562	-0.255	5.17e-05	0.0256538	golgi SNAP receptor complex member 2
434172	Gm5592	0.056	0	2.419	5.34e-05	0.0259534	predicted gene 5592
225997	Trpm6	0.666	2.532	-1.871	5.55e-05	0.0264267	transient receptor potential cation channel, subfamily M, member 6
98396	Slc41a1	13.146	18.855	-0.519	6.01e-05	0.0278361	solute carrier family 41, member 1
232187	Smyd5	8.288	11.731	-0.491	6.16e-05	0.0278361	SET and MYND domain containing 5
12847	Copa	127.077	155.593	-0.292	6.2e-05	0.0278361	coatomer protein complex subunit alpha
66999	Med28	24.748	18.893	0.391	6.8e-05	0.0288629	mediator complex subunit 28
18749	Prkacb	44.47	57.817	-0.38	6.58e-05	0.0288629	protein kinase, cAMP dependent, catalytic, beta
15488	Hsd17b4	36.921	42.541	-0.204	6.8e-05	0.0288629	hydroxysteroid (17-beta) dehydrogenase 4
16430	Stt3a	139.817	166.804	-0.255	7.21e-05	0.0300547	STT3, subunit of the oligosaccharyltransferase complex, homolog A (S. cerevisiae)
268379	Abca13	0.032	0.32	-3.167	7.64e-05	0.0305081	ATP-binding cassette, sub-family A (ABC1), member 13
109335	9230102K24Rik	0.703	5.227	-2.722	7.71e-05	0.0305081	RIKEN cDNA 9230102K24 gene
69534	Avpi1	30.028	23.34	0.374	7.47e-05	0.0305081	arginine vasopressin-induced 1
67917	Zcchc3	6.932	4.982	0.463	8.08e-05	0.0314173	zinc finger, CCHC domain containing 3
330192	Vps37b	20.639	34.351	-0.709	8.3e-05	0.0317544	vacuolar protein sorting 37B (yeast)
230082	Nol6	16.904	20.502	-0.275	8.45e-05	0.0318049	nucleolar protein family 6 (RNA-associated)
11787	Apbb2	2.859	4.115	-0.514	8.62e-05	0.0319154	amyloid beta (A4) precursor protein-binding, family B, member 2
320782	Tmem154	2.569	8.397	-1.628	8.85e-05	0.0322641	transmembrane protein 154
235623	Scap	25.846	31.825	-0.292	9.21e-05	0.0330551	SREBF chaperone
78349	1700034K08Rik	0	0.164	-1.646	0.000115172	0.0344455	RIKEN cDNA 1700034K08 gene
99887	Tmem56	0.545	1.658	-1.559	0.000118842	0.0344455	transmembrane protein 56
113853	Vmn1r53	0	0.067	-1.401	0.000113795	0.0344455	vomeronasal 1 receptor 53
212998	BC016579	2.939	1.243	1.243	0.000112062	0.0344455	cDNA sequence, BC016579
380714	Rph3al	6.215	3.232	0.938	0.000115475	0.0344455	rabphilin 3A-like (without C2 domains)
16987	Lss	11.681	18.584	-0.656	0.000105537	0.0344455	lanosterol synthase
22319	Vamp3	42.84	28.299	0.597	0.000111907	0.0344455	vesicle-associated membrane protein 3
56173	Cldn14	32.612	22.992	0.508	0.000103654	0.0344455	claudin 14
12091	Glb1	40.566	56.693	-0.482	0.000111442	0.0344455	galactosidase, beta 1
66825	Rnf186	45.142	34.393	0.394	0.00010092	0.0344455	ring finger protein 186
71726	Smug1	8.391	6.565	0.355	0.00011407	0.0344455	single-strand selective monofunctional uracil DNA glycosylase
171486	Cd99l2	27.304	21.589	0.34	0.00010838	0.0344455	CD99 antigen-like 2
20409	Ostf1	30.015	23.934	0.33	0.000102251	0.0344455	osteoclast stimulating factor 1
237107	Gnl3l	11.943	14.507	-0.28	0.000119556	0.0344455	guanine nucleotide binding protein-like 3 (nucleolar)-like
106200	Txndc11	19.99	23.697	-0.241	9.91e-05	0.0344455	thioredoxin domain containing 11
268420	Alkbh5	22.101	25.914	-0.229	0.000119309	0.0344455	alkB, alkylation repair homolog 5 (E. coli)
73137	Prrc1	26.59	30.409	-0.193	0.000121231	0.0345021	proline-rich coiled-coil 1
21936	Tnfrsf18	1.143	3.257	-1.667	0.000145715	0.0396977	tumor necrosis factor receptor superfamily, member 18
16001	Igf1r	20.129	33.631	-0.729	0.000145061	0.0396977	insulin-like growth factor I receptor
230145	Galnt12	63.633	51.029	0.32	0.000142812	0.0396977	UDP-N-acetyl-alpha-D-galactosamine:polypeptide N-acetylgalactosaminyltransferase 12
77582	Mboat7	24.712	19.813	0.318	0.000146291	0.0396977	membrane bound O-acyltransferase domain containing 7
328953	Gm5095	0.031	0.389	-2.988	0.000154562	0.0411309	predicted gene 5095
20910	Stxbp1	3.002	4.097	-0.44	0.000155098	0.0411309	syntaxin binding protein 1
NA	Chchd8	19.232	12.89	0.579	0.00015748	0.0412935	NA
100043644	Gm4566	0.134	0.909	-2.599	0.000165603	0.0428774	ubiquitin specific peptidase 16 pseudogene
74126	Syvn1	56.088	73.163	-0.378	0.000167196	0.0428774	synovial apoptosis inhibitor 1, synoviolin
NA	4930431A04Rik	0.08	0	1.254	0.000170896	0.0432939	NA
14260	Fmn1	0.567	0.904	-0.715	0.000175778	0.0432939	formin 1
319520	Dusp4	5.677	9.016	-0.668	0.000175579	0.0432939	dual specificity phosphatase 4
11767	Ap1m1	25.257	20.172	0.33	0.000176241	0.0432939	adaptor-related protein complex AP-1, mu subunit 1
434171	Gm5591	0.056	0.008	2.028	0.000182603	0.0434837	predicted gene 5591
64540	Tspan4	14.533	9.833	0.562	0.000181709	0.0434837	tetraspanin 4
228880	Zmynd8	18.286	21.441	-0.228	0.000181426	0.0434837	zinc finger, MYND-type containing 8
75279	4930555B11Rik	0	0.144	-2.589	0.0001943	0.0446776	RIKEN cDNA 4930555B11 gene
67468	Mmd	12.922	8.136	0.665	0.000195274	0.0446776	monocyte to macrophage differentiation-associated
217837	Itpk1	30.452	47.84	-0.614	0.000190425	0.0446776	inositol 1,3,4-triphosphate 5/6 kinase
108837	Ibtk	12.405	16.402	-0.408	0.00019324	0.0446776	inhibitor of Bruton agammaglobulinemia tyrosine kinase
230674	Kdm4a	17.355	20.796	-0.26	0.000198173	0.0449007	lysine (K)-specific demethylase 4A
723822	Mir218-1	0.795	0	1.761	0.000207827	0.0453277	microRNA 218-1
NA	Fam176b	23.115	15.191	0.61	0.000206539	0.0453277	NA
223433	Fam105a	7.6	5.62	0.415	0.000203253	0.0453277	family with sequence similarity 105, member A
107338	Gbf1	24.229	29.418	-0.274	0.000206151	0.0453277	golgi-specific brefeldin A-resistance factor 1
12638	Cftr	3.624	8.621	-1.192	0.000211501	0.0457018	cystic fibrosis transmembrane conductance regulator
NA	E030010A14Rik	3.483	1.366	1.36	0.000221523	0.0459025	NA
109934	Abr	9.61	24.371	-1.351	0.000222749	0.0459025	active BCR-related gene
77632	Pramef12	14.895	7.703	0.928	0.000216379	0.0459025	PRAME family member 12
19270	Ptprg	10.84	18.265	-0.75	0.000226235	0.0459025	protein tyrosine phosphatase, receptor type, G
14012	Mpzl2	21.879	26.67	-0.286	0.000214974	0.0459025	myelin protein zero-like 2
69834	Rab43	13.556	16.332	-0.267	0.000228165	0.0459025	RAB43, member RAS oncogene family
20239	Atxn2	14.051	16.807	-0.255	0.000226238	0.0459025	ataxin 2
NA	BC032203	5.566	6.552	-0.236	0.000220622	0.0459025	NA
16842	Lef1	8.782	15.237	-0.762	0.000231973	0.0462697	lymphoid enhancer binding factor 1
408192	Gm9839	0.069	0	1.678	0.000238087	0.046691	predicted gene 9839
240590	Dmrt3	0.041	0	1.678	0.000238087	0.046691	doublesex and mab-3 related transcription factor 3
75477	Pfn3	0.47	0	2.814	0.000242266	0.0471148	profilin 3
74121	Acoxl	0.144	0.697	-2.434	0.00025028	0.0478753	acyl-Coenzyme A oxidase-like
104175	Sbk1	21.969	27.367	-0.31	0.000249629	0.0478753	SH3-binding kinase 1

## Sheet: Table S2B
Supplementary Table S2B. DE genes in 35d old Dicer1 cKO vs. Ctr epididymis
Entrez ID	Gene symbol	cKO 35d	Ctr 35d	log2FC	p value	adj.p	Gene Description
12751	Tpp1	80.334	37.323	1.104	1.68589e-13	3.93437e-09	tripeptidyl peptidase I
319594	Hif1an	22.027	9.533	1.205	3.72501e-11	3.2208e-07	hypoxia-inducible factor 1, alpha subunit inhibitor
269060	Dagla	1.789	3.804	-1.083	4.14038e-11	3.2208e-07	diacylglycerol lipase, alpha
77673	Defb41	145.48	523.711	-1.831	8.78504e-11	4.90226e-07	defensin beta 41
20249	Scd1	30.087	82.068	-1.451	1.05032e-10	4.90226e-07	stearoyl-Coenzyme A desaturase 1
22022	Tpst2	133.922	300.29	-1.166	2.12075e-10	7.07026e-07	protein-tyrosine sulfotransferase 2
276846	Pigs	37.375	21.924	0.766	2.08676e-10	7.07026e-07	phosphatidylinositol glycan anchor biosynthesis, class S
66120	Fkbp11	32.619	93.655	-1.516	2.66976e-10	7.78801e-07	FK506 binding protein 11
654464	Gm15386	425.237	1480.62	-1.795	4.94457e-10	9.61595e-07	predicted gene 15386
66259	Camk2n1	21.536	9.554	1.174	3.80587e-10	9.61595e-07	calcium/calmodulin-dependent protein kinase II inhibitor 1
24059	Slco2a1	28.284	12.63	1.169	4.64627e-10	9.61595e-07	solute carrier organic anion transporter family, member 2a1
13347	Dffa	9.381	4.955	0.919	4.50955e-10	9.61595e-07	DNA fragmentation factor, alpha subunit
212980	Slc45a3	3.609	31.203	-3.133	1.12407e-09	1.6441e-06	solute carrier family 45, member 3
20446	St6galnac2	25.535	103.013	-2.009	1.1272e-09	1.6441e-06	ST6 (alpha-N-acetyl-neuraminyl-2,3-beta-galactosyl-1,3)-N-acetylgalactosaminide alpha-2,6-sialyltransferase 2
54426	Hgfac	12.875	46.786	-1.872	1.10401e-09	1.6441e-06	hepatocyte growth factor activator
14085	Fah	13.82	44.428	-1.679	1.00524e-09	1.6441e-06	fumarylacetoacetate hydrolase
665180	Clec2l	14.77	47.95	-1.704	1.6826e-09	2.26692e-06	C-type lectin domain family 2, member L
105348	Golm1	42.561	17.806	1.251	1.74849e-09	2.26692e-06	golgi membrane protein 1
NA	0610007N19Rik	22.268	64.07	-1.532	2.30797e-09	2.57606e-06	NA
16976	Lrpap1	51.418	90.89	-0.822	2.31809e-09	2.57606e-06	low density lipoprotein receptor-related protein associated protein 1
50767	Pnpla6	25.151	16.454	0.609	2.14109e-09	2.57606e-06	patatin-like phospholipase domain containing 6
69354	Slc38a4	15.039	7.16	1.077	2.62553e-09	2.78509e-06	solute carrier family 38, member 4
68559	Pdrg1	75.159	189.167	-1.332	3.41259e-09	3.46259e-06	p53 and DNA damage regulated 1
12354	Car7	6.244	18.747	-1.575	5.05088e-09	4.71489e-06	carbonic anhydrase 7
28193	Reep3	34.167	20.388	0.749	4.95834e-09	4.71489e-06	receptor accessory protein 3
NA	5830403L16Rik	26.711	1602.93	-5.954	5.98378e-09	5.17198e-06	NA
231807	BC037034	90.215	56.85	0.665	5.77209e-09	5.17198e-06	cDNA sequence BC037034
230459	Cyp2j13	3.828	0.863	2.096	6.74107e-09	5.61844e-06	cytochrome P450, family 2, subfamily j, polypeptide 13
227632	Kcnt1	15.215	6.723	1.176	7.91971e-09	6.37318e-06	potassium channel, subfamily T, member 1
252864	Dusp15	1.137	27.076	-4.553	8.28687e-09	6.44635e-06	dual specificity phosphatase-like 15
56738	Mocs1	9.37	14.638	-0.646	8.73581e-09	6.57637e-06	molybdenum cofactor synthesis 1
NA	Cd97	114.868	62.761	0.867	9.57617e-09	6.89937e-06	NA
14012	Mpzl2	18.486	28.455	-0.621	9.75614e-09	6.89937e-06	myelin protein zero-like 2
116914	Slc19a2	10.507	5.088	1.062	1.01502e-08	6.96689e-06	solute carrier family 19 (thiamine transporter), member 2
77889	Lbh	25.104	61.721	-1.296	1.10319e-08	7.21951e-06	limb-bud and heart
73166	Tm7sf2	30.72	56.745	-0.885	1.11369e-08	7.21951e-06	transmembrane 7 superfamily member 2
330192	Vps37b	17.267	44.812	-1.38	1.18004e-08	7.44289e-06	vacuolar protein sorting 37B (yeast)
227327	B3gnt7	10.428	3.984	1.387	1.32109e-08	7.68616e-06	UDP-GlcNAc:betaGal beta-1,3-N-acetylglucosaminyltransferase 7
13717	Eln	22.39	49.309	-1.127	1.29593e-08	7.68616e-06	elastin
66993	Smarcd3	158	104.327	0.598	1.35036e-08	7.68616e-06	SWI/SNF related, matrix associated, actin dependent regulator of chromatin, subfamily d, member 3
73182	Pear1	20.501	14.132	0.535	1.34737e-08	7.68616e-06	platelet endothelial aggregation receptor 1
224022	Slc7a4	52.782	30.353	0.792	1.45486e-08	7.99524e-06	solute carrier family 7 (cationic amino acid transporter, y+ system), member 4
NA	A830007P12Rik	14.05	20.65	-0.551	1.47318e-08	7.99524e-06	NA
76574	Mfsd2a	34.036	95.502	-1.487	1.6775e-08	8.6995e-06	major facilitator superfamily domain containing 2A
20181	Rxra	13.737	17.651	-0.36	1.65782e-08	8.6995e-06	retinoid X receptor alpha
14133	Fcna	5.744	18.279	-1.662	1.81321e-08	9.19891e-06	ficolin A
277414	Trp53i11	7.768	31.886	-2.04	1.85354e-08	9.20343e-06	transformation related protein 53 inducible protein 11
58246	Slc35b4	39.439	24.309	0.698	1.95803e-08	9.5197e-06	solute carrier family 35, member B4
56280	Mrpl37	66.702	261.741	-1.973	2.17261e-08	1.03474e-05	mitochondrial ribosomal protein L37
16644	Kng1	0.55	0.009	4.9	2.74219e-08	1.10245e-05	kininogen 1
13522	Adam28	59.181	657.491	-3.463	2.78718e-08	1.10245e-05	a disintegrin and metallopeptidase domain 28
21928	Tnfaip2	2.377	14.777	-2.627	2.75095e-08	1.10245e-05	tumor necrosis factor, alpha-induced protein 2
217837	Itpk1	26.745	62.023	-1.214	2.75072e-08	1.10245e-05	inositol 1,3,4-triphosphate 5/6 kinase
16535	Kcnq1	33.457	18.292	0.868	2.38802e-08	1.10245e-05	potassium voltage-gated channel, subfamily Q, member 1
56384	Letm1	18.596	31.029	-0.742	2.69189e-08	1.10245e-05	leucine zipper-EF-hand containing transmembrane protein 1
223254	Farp1	26.041	16.948	0.617	2.71632e-08	1.10245e-05	FERM, RhoGEF (Arhgef) and pleckstrin domain protein 1 (chondrocyte-derived)
110006	Gusb	45.599	31.166	0.55	2.68745e-08	1.10245e-05	glucuronidase, beta
50932	Mink1	47.193	33.614	0.49	2.48384e-08	1.10245e-05	misshapen-like kinase 1 (zebrafish)
105245	Txndc5	105.884	142.406	-0.426	2.43076e-08	1.10245e-05	thioredoxin domain containing 5
104816	Aspg	11.251	2.192	2.357	2.9676e-08	1.14717e-05	asparaginase homolog (S. cerevisiae)
13435	Dnmt3a	12.126	6.577	0.881	3.04773e-08	1.14717e-05	DNA methyltransferase 3A
74766	Yipf2	32.792	44.99	-0.456	3.0252e-08	1.14717e-05	Yip1 domain family, member 2
20277	Scnn1b	2.861	0.275	3.334	3.42791e-08	1.26979e-05	sodium channel, nonvoltage-gated 1 beta
12091	Glb1	21.598	41.973	-0.959	3.50761e-08	1.27902e-05	galactosidase, beta 1
16842	Lef1	5.082	16.611	-1.706	3.69003e-08	1.30971e-05	lymphoid enhancer binding factor 1
20166	Rtkn	5.663	13.045	-1.202	3.70403e-08	1.30971e-05	rhotekin
21766	Tex261	38.872	50.182	-0.367	4.02491e-08	1.40193e-05	testis expressed gene 261
17762	Mapt	11.689	5.815	1.004	4.11327e-08	1.41164e-05	microtubule-associated protein tau
72844	Kctd17	9.866	53.706	-2.454	4.40341e-08	1.48931e-05	potassium channel tetramerisation domain containing 17
243905	Zfp568	4.03	1.92	1.071	4.66833e-08	1.55635e-05	zinc finger protein 568
26434	Prnd	2.281	5.576	-1.287	5.17374e-08	1.67359e-05	prion protein dublet
67486	Polr3g	8.354	3.459	1.267	5.15875e-08	1.67359e-05	polymerase (RNA) III (DNA directed) polypeptide G
109113	Uhrf2	39.592	18.832	1.084	5.25999e-08	1.67359e-05	ubiquitin-like, containing PHD and RING finger domains 2
16004	Igf2r	12.915	7.631	0.757	5.30683e-08	1.67359e-05	insulin-like growth factor 2 receptor
246782	Atpaf2	10.541	16.168	-0.617	5.43426e-08	1.69092e-05	ATP synthase mitochondrial F1 complex assembly factor 2
320782	Tmem154	0.607	14.148	-4.52	5.77221e-08	1.74943e-05	transmembrane protein 154
94187	Zfp423	1.572	4.132	-1.379	5.76615e-08	1.74943e-05	zinc finger protein 423
77980	Sbf1	20.088	13.697	0.551	5.87872e-08	1.75887e-05	SET binding factor 1
12125	Bcl2l11	14.887	7.39	1.014	6.1347e-08	1.81222e-05	BCL2-like 11 (apoptosis facilitator)
20347	Sema3b	7.197	48.393	-2.742	6.32445e-08	1.82215e-05	sema domain, immunoglobulin domain (Ig), short basic domain, secreted, (semaphorin) 3B
381605	Tbc1d2	2.477	5.377	-1.112	6.31714e-08	1.82215e-05	TBC1 domain family, member 2
320626	9230105E05Rik	4.175	15.081	-1.847	6.49178e-08	1.84754e-05	RIKEN cDNA 9230105E05 gene
21846	Tie1	3.612	6.581	-0.866	6.67392e-08	1.8765e-05	tyrosine kinase with immunoglobulin-like and EGF-like domains 1
216810	Tom1l2	15.07	23.071	-0.615	7.39024e-08	2.05317e-05	target of myb1-like 2 (chicken)
319478	Cxxc4	1.2	0.271	2.109	7.69808e-08	2.11353e-05	CXXC finger 4
211945	Plekhh1	25.54	11.795	1.114	8.22756e-08	2.23264e-05	pleckstrin homology domain containing, family H (with MyTH4 domain) member 1
66686	Dcbld1	23.019	9.411	1.286	8.38415e-08	2.23918e-05	discoidin, CUB and LCCL domain containing 1
NA	Nelf	81.616	122.032	-0.58	8.44358e-08	2.23918e-05	NA
74364	4931431C16Rik	0.761	2.73	-1.842	8.65056e-08	2.26829e-05	RIKEN cDNA 4931431C16 gene
77632	Pramef12	32.663	11.638	1.508	9.4857e-08	2.45964e-05	PRAME family member 12
19155	Npepps	27.885	21.357	0.384	9.91538e-08	2.54281e-05	aminopeptidase puromycin sensitive
21812	Tgfbr1	53.128	22.603	1.264	1.05658e-07	2.65134e-05	transforming growth factor, beta receptor I
20502	Slc16a2	55.635	35.135	0.67	1.05072e-07	2.65134e-05	solute carrier family 16 (monocarboxylic acid transporters), member 2
14473	Gc	112.715	38.305	1.569	1.13828e-07	2.82597e-05	group specific component
18016	Nf2	19.445	25.579	-0.396	1.16764e-07	2.86833e-05	neurofibromatosis 2
56325	Abcb9	6.429	28.564	-2.162	1.25644e-07	3.02283e-05	ATP-binding cassette, sub-family B (MDR/TAP), member 9
12282	Hyou1	112.871	159.79	-0.502	1.24408e-07	3.02283e-05	hypoxia up-regulated 1
56699	Cdc42ep4	30.036	43.983	-0.551	1.2874e-07	3.06571e-05	CDC42 effector protein (Rho GTPase binding) 4
20334	Sec23a	26.835	14.723	0.871	1.32061e-07	3.11304e-05	SEC23A (S. cerevisiae)
100312949	Gm17677	15.939	104.185	-2.724	1.38496e-07	3.20815e-05	predicted gene, 17677
230145	Galnt12	97.99	67.526	0.538	1.38845e-07	3.20815e-05	UDP-N-acetyl-alpha-D-galactosamine:polypeptide N-acetylgalactosaminyltransferase 12
107503	Atf5	29.545	45.449	-0.625	1.46306e-07	3.3474e-05	activating transcription factor 5
245049	Myrip	0.533	1.449	-1.433	1.53953e-07	3.48815e-05	myosin VIIA and Rab interacting protein
93834	Peli2	2.198	4.719	-1.096	1.58605e-07	3.559e-05	pellino 2
78076	Lcn8	907.922	9802.52	-3.438	1.63482e-07	3.63351e-05	lipocalin 8
17454	Mov10	7.673	3.987	0.942	1.65555e-07	3.64487e-05	Moloney leukemia virus 10
14420	Galc	15.4	6.904	1.151	1.70548e-07	3.71969e-05	galactosylceramidase
18612	Etv4	8.639	48.188	-2.479	1.73918e-07	3.75808e-05	ets variant 4
15216	Hfe	8.713	4.179	1.071	1.79821e-07	3.84998e-05	hemochromatosis
67608	Narf	15.297	10.014	0.613	1.83395e-07	3.89081e-05	nuclear prelamin A recognition factor
67717	Lipf	0.044	1.589	-4.993	1.87049e-07	3.93257e-05	lipase, gastric
18515	Pbx2	34.485	21.447	0.697	1.88857e-07	3.93515e-05	pre B cell leukemia homeobox 2
67556	Pigm	8.974	4.998	0.845	1.94182e-07	4.01029e-05	phosphatidylinositol glycan anchor biosynthesis, class M
228787	Xkr7	0.709	6.38	-3.143	2.0309e-07	4.15747e-05	X Kell blood group precursor related family member 7 homolog
231830	Micall2	2.955	7.813	-1.422	2.10149e-07	4.20162e-05	MICAL-like 2
93842	Igsf9	12.71	7.193	0.816	2.10648e-07	4.20162e-05	immunoglobulin superfamily, member 9
69834	Rab43	13.049	18.076	-0.469	2.10322e-07	4.20162e-05	RAB43, member RAS oncogene family
226971	Plekhb2	23.39	33.896	-0.532	2.18908e-07	4.32937e-05	pleckstrin homology domain containing, family B (evectins) member 2
74253	Klrg2	4.901	11.331	-1.21	2.26058e-07	4.35992e-05	killer cell lectin-like receptor subfamily G, member 2
15259	Hipk3	22.953	13.136	0.817	2.25573e-07	4.35992e-05	homeodomain interacting protein kinase 3
18176	Nras	26.009	14.947	0.8	2.24747e-07	4.35992e-05	neuroblastoma ras oncogene
NA	1810012P15Rik	7.822	15.016	-0.94	2.30963e-07	4.41802e-05	NA
83675	Bicc1	17.794	6.859	1.375	2.39531e-07	4.52522e-05	bicaudal C homolog 1 (Drosophila)
58180	Hic2	3.402	1.883	0.852	2.40445e-07	4.52522e-05	hypermethylated in cancer 2
71726	Smug1	9.495	6.352	0.579	2.53648e-07	4.7355e-05	single-strand selective monofunctional uracil DNA glycosylase
NA	9930013L23Rik	4.615	2.366	0.964	2.58742e-07	4.79226e-05	NA
17969	Ncf1	14.536	5.561	1.456	2.66971e-07	4.86743e-05	neutrophil cytosolic factor 1
102339	Cog4	26.02	45.816	-0.813	2.66734e-07	4.86743e-05	component of oligomeric golgi complex 4
24074	Taf7	7.577	3.095	1.29	2.71322e-07	4.9084e-05	TAF7 RNA polymerase II, TATA box binding protein (TBP)-associated factor
67917	Zcchc3	8.762	5.434	0.698	2.78514e-07	4.99975e-05	zinc finger, CCHC domain containing 3
54563	Nup210	26.828	11.588	1.197	2.82873e-07	5.03924e-05	nucleoporin 210
22134	Tgoln1	57.779	33.24	0.808	2.85762e-07	5.05213e-05	trans-golgi network protein
360013	Myo18a	5.621	10.732	-0.931	2.91915e-07	5.12213e-05	myosin XVIIIA
104080	Nxph4	5.502	37.65	-2.785	3.02017e-07	5.1345e-05	neurexophilin 4
67547	Slc39a8	57.531	24.494	1.237	2.95716e-07	5.1345e-05	solute carrier family 39 (metal ion transporter), member 8
613262	BC029722	24.457	37.138	-0.6	3.03114e-07	5.1345e-05	cDNA sequence BC029722
66705	Dnase1l2	103.492	69.397	0.579	2.99522e-07	5.1345e-05	deoxyribonuclease 1-like 2
229534	Pbxip1	37.753	51.007	-0.433	3.03621e-07	5.1345e-05	pre B cell leukemia transcription factor interacting protein 1
320635	Cyb5r2	2.149	9.816	-2.157	3.13054e-07	5.25592e-05	cytochrome b5 reductase 2
NA	Gpr110	0.527	0.042	3.468	3.15795e-07	5.26407e-05	NA
74775	Lmbr1l	15.088	7.809	0.947	3.26598e-07	5.36748e-05	limb region 1 like
NA	Pex11c	30.06	43.451	-0.531	3.25364e-07	5.36748e-05	NA
50784	Ppap2c	14.71	22.089	-0.581	3.54381e-07	5.78334e-05	phosphatidic acid phosphatase type 2C
NA	2310008H09Rik	14.641	9.58	0.612	3.62288e-07	5.87133e-05	NA
77706	Abcb5	28.392	4.395	2.735	3.69529e-07	5.88462e-05	ATP-binding cassette, sub-family B (MDR/TAP), member 5
12638	Cftr	2.09	10.361	-2.263	3.70673e-07	5.88462e-05	cystic fibrosis transmembrane conductance regulator
76088	Dock8	5.049	1.592	1.674	3.69295e-07	5.88462e-05	dedicator of cytokinesis 8
70152	Mettl7a1	246.257	451.294	-0.877	3.82379e-07	5.94879e-05	methyltransferase like 7A1
12366	Casp2	22.193	14.839	0.583	3.77638e-07	5.94879e-05	caspase 2
234875	Ttc13	28.954	19.825	0.546	3.80641e-07	5.94879e-05	tetratricopeptide repeat domain 13
12874	Cpd	22.575	15.915	0.506	3.84911e-07	5.94879e-05	carboxypeptidase D
207818	Smagp	31.006	50.258	-0.692	3.94741e-07	6.02095e-05	small cell adhesion glycoprotein
331026	Gmppb	28.836	45.23	-0.648	3.93655e-07	6.02095e-05	GDP-mannose pyrophosphorylase B
NA	Lcn13	25.561	74.099	-1.535	4.08677e-07	6.19305e-05	NA
98396	Slc41a1	10.659	18.347	-0.784	4.36119e-07	6.53514e-05	solute carrier family 41, member 1
264064	Cdk8	22.478	14.396	0.643	4.37248e-07	6.53514e-05	cyclin-dependent kinase 8
54624	Paf1	38.827	56.951	-0.555	4.39652e-07	6.53514e-05	Paf1, RNA polymerase II associated factor, homolog (S. cerevisiae)
279766	Rhbdd3	35.554	59.062	-0.73	4.43804e-07	6.5551e-05	rhomboid domain containing 3
16651	Sspn	5.879	11.594	-0.979	4.50863e-07	6.57017e-05	sarcospan
17691	Sik1	17.619	10.323	0.775	4.5327e-07	6.57017e-05	salt inducible kinase 1
109154	Mlec	122.517	155.614	-0.344	4.51955e-07	6.57017e-05	malectin
103694	Tmed4	156.523	205.05	-0.39	4.59373e-07	6.61752e-05	transmembrane emp24 protein transport domain containing 4
19045	Ppp1ca	214.873	365.577	-0.766	4.65512e-07	6.66481e-05	protein phosphatase 1, catalytic subunit, alpha isoform
13012	Cst8	295.69	1808.14	-2.628	4.71179e-07	6.70482e-05	cystatin 8 (cystatin-related epididymal spermatogenic)
66065	Hsd17b14	4.691	0.899	2.353	4.76133e-07	6.7085e-05	hydroxysteroid (17-beta) dehydrogenase 14
114663	Impa2	6.057	19.458	-1.696	4.77187e-07	6.7085e-05	inositol (myo)-1(or 4)-monophosphatase 2
NA	Faim3	0.26	3.603	-3.862	5.02923e-07	7.00905e-05	NA
14686	Gnat2	2.333	7.569	-1.678	5.04572e-07	7.00905e-05	guanine nucleotide binding protein, alpha transducing 2
29810	Bag3	31.958	52.241	-0.708	5.13047e-07	7.0846e-05	BCL2-associated athanogene 3
260302	Gga3	15.769	11.106	0.508	5.24916e-07	7.20587e-05	golgi associated, gamma adaptin ear containing, ARF binding protein 3
30940	Usp25	18.862	10.92	0.798	5.34887e-07	7.2998e-05	ubiquitin specific peptidase 25
13543	Dvl2	11.158	14.999	-0.431	5.39018e-07	7.3134e-05	dishevelled 2, dsh homolog (Drosophila)
94179	Krt23	5.752	46.551	-3.009	5.60887e-07	7.52266e-05	keratin 23
212307	Mapre2	17.31	11.302	0.614	5.5974e-07	7.52266e-05	microtubule-associated protein, RP/EB family, member 2
73737	1110008P14Rik	102.171	158.503	-0.633	5.64142e-07	7.52308e-05	RIKEN cDNA 1110008P14 gene
353130	Prss33	0.041	2.857	-5.563	5.7973e-07	7.68702e-05	protease, serine 33
114654	Ly6g6d	4.007	10.516	-1.37	5.87427e-07	7.74508e-05	lymphocyte antigen 6 complex, locus G6D
385643	Kng2	2.048	0.264	2.921	5.97629e-07	7.81405e-05	kininogen 2
79565	Wbscr27	17.965	25.183	-0.487	5.99355e-07	7.81405e-05	Williams Beuren syndrome chromosome region 27 (human)
107527	Il1rl2	2.977	1.153	1.38	6.04127e-07	7.83251e-05	interleukin 1 receptor-like 2
12632	Cfl2	39.839	23.565	0.759	6.14686e-07	7.92537e-05	cofilin 2, muscle
235402	Lingo1	63.887	102.066	-0.677	6.31649e-07	8.09934e-05	leucine rich repeat and Ig domain containing 1
27965	Spg21	23.153	29.468	-0.346	7.08798e-07	9.03892e-05	spastic paraplegia 21 homolog (human)
110639	Prps2	25.044	15.235	0.726	7.22169e-07	9.10987e-05	phosphoribosyl pyrophosphate synthetase 2
69178	Snx5	119.834	85.346	0.489	7.20377e-07	9.10987e-05	sorting nexin 5
280411	Lix1l	6.639	10.464	-0.657	7.26296e-07	9.11267e-05	Lix1-like
380714	Rph3al	8.508	3.222	1.384	7.44374e-07	9.2672e-05	rabphilin 3A-like (without C2 domains)
140721	Caskin2	23.331	31.837	-0.449	7.46554e-07	9.2672e-05	CASK-interacting protein 2
18037	Nfkbie	2.133	4.253	-0.988	7.71642e-07	9.47779e-05	nuclear factor of kappa light polypeptide gene enhancer in B cells inhibitor, epsilon
54397	Ppt2	74.991	45.117	0.733	7.70408e-07	9.47779e-05	palmitoyl-protein thioesterase 2
70059	Degs2	2.318	5.005	-1.101	7.78009e-07	9.50597e-05	degenerative spermatocyte homolog 2 (Drosophila), lipid desaturase
240638	Slc16a12	11.86	4.687	1.342	7.90656e-07	9.61018e-05	solute carrier family 16 (monocarboxylic acid transporters), member 12
433408	Gm13375	7.353	12.867	-0.807	8.0157e-07	9.69235e-05	predicted gene 13375
241062	Pgap1	22.305	7.545	1.602	8.30472e-07	9.99007e-05	post-GPI attachment to proteins 1
83554	Fstl3	7.904	23.97	-1.574	8.58294e-07	0.000102194	follistatin-like 3
104681	Slc16a6	4.782	2.198	1.109	8.57715e-07	0.000102194	solute carrier family 16 (monocarboxylic acid transporters), member 6
20361	Sema7a	3.896	15.029	-1.915	8.75641e-07	0.00010373	sema domain, immunoglobulin domain (Ig), and GPI membrane anchor, (semaphorin) 7A
110391	Qdpr	71.359	108.588	-0.604	8.91904e-07	0.000105123	quinoid dihydropteridine reductase
272636	Esyt3	11.849	21.572	-0.855	9.16046e-07	0.000107426	extended synaptotagmin-like protein 3
234593	Ndrg4	70.665	37.479	0.908	9.36053e-07	0.000109223	N-myc downstream regulated gene 4
23959	Nt5e	40.181	23.343	0.787	9.49124e-07	0.000110197	5' nucleotidase, ecto
546123	Gm5916	3.919	49.695	-3.694	9.54059e-07	0.000110222	predicted gene 5916
70274	Ly6g6e	4.603	10.402	-1.158	9.63704e-07	0.000110788	lymphocyte antigen 6 complex, locus G6E
110355	Adrbk1	28.991	42.247	-0.543	9.90628e-07	0.000113325	adrenergic receptor kinase, beta 1
20321	Frrs1	9.267	3.944	1.22	1.00056e-06	0.00011335	ferric-chelate reductase 1
107022	Gramd3	25.891	15.044	0.777	1.00017e-06	0.00011335	GRAM domain containing 3
21677	Tead2	27.397	15.856	0.795	1.0097e-06	0.000113833	TEA domain family member 2
15450	Lipc	2.591	5.428	-1.056	1.02615e-06	0.000115131	lipase, hepatic
67102	D16Ertd472e	2.37	1.22	0.962	1.03195e-06	0.000115228	DNA segment, Chr 16, ERATO Doi 472, expressed
13511	Dsg2	24.67	16.698	0.562	1.04586e-06	0.000116225	desmoglein 2
260299	Cadm4	8.68	2.455	1.836	1.06325e-06	0.000117597	cell adhesion molecule 4
100043644	Gm4566	0	1.179	-4.02	1.09769e-06	0.000118245	ubiquitin specific peptidase 16 pseudogene
432867	Defb48	486.089	4530.92	-3.251	1.08735e-06	0.000118245	defensin beta 48
620709	Lcn6	458.062	1307.12	-1.513	1.08181e-06	0.000118245	lipocalin 6
217082	Hlf	6.607	10.33	-0.643	1.08315e-06	0.000118245	hepatic leukemia factor
12314	Calm2	125.996	90.768	0.475	1.09764e-06	0.000118245	calmodulin 2
14977	Slc39a7	82.117	105.657	-0.366	1.0995e-06	0.000118245	solute carrier family 39 (zinc transporter), member 7
244281	Myo16	0.083	1.723	-4.338	1.10461e-06	0.000118249	myosin XVI
14872	Gstt2	16.419	29.367	-0.841	1.12609e-06	0.000118912	glutathione S-transferase, theta 2
223754	Tbc1d22a	18.036	27.761	-0.621	1.12284e-06	0.000118912	TBC1 domain family, member 22a
59009	Sh3rf1	14.775	10.334	0.517	1.11902e-06	0.000118912	SH3 domain containing ring finger 1
109652	Acy1	11.281	20.081	-0.834	1.13128e-06	0.000118922	aminoacylase 1
68038	Chid1	25.86	34.76	-0.428	1.14399e-06	0.000119719	chitinase domain containing 1
60455	Tmem8	35.05	21.514	0.704	1.15313e-06	0.000120136	transmembrane protein 8 (five membrane-spanning domains)
235533	Gk5	11.834	4.509	1.38	1.16436e-06	0.000120768	glycerol kinase 5 (putative)
108150	Galnt7	13.96	7	1.009	1.18939e-06	0.000121741	UDP-N-acetyl-alpha-D-galactosamine: polypeptide N-acetylgalactosaminyltransferase 7
78473	Skap1	6.898	12.718	-0.876	1.18053e-06	0.000121741	src family associated phosphoprotein 1
50762	Fbxo6	8.432	12.634	-0.579	1.18529e-06	0.000121741	F-box protein 6
19672	Rcn1	135.315	219.012	-0.694	1.20987e-06	0.000123296	reticulocalbin 1
NA	Lass2	52.12	72.02	-0.465	1.25535e-06	0.000127374	NA
106877	Afap1l1	13.658	5.87	1.216	1.27338e-06	0.000128367	actin filament associated protein 1-like 1
66522	Pgpep1	13.529	22.253	-0.715	1.27614e-06	0.000128367	pyroglutamyl-peptidase I
244091	Fsd2	0.32	1.721	-2.341	1.29266e-06	0.000129471	fibronectin type III and SPRY domain containing 2
22275	Urod	69.785	106.711	-0.613	1.37199e-06	0.000136512	uroporphyrinogen decarboxylase
170728	Rtn4ip1	6.726	9.832	-0.545	1.37465e-06	0.000136512	reticulon 4 interacting protein 1
209760	Tmc7	2.446	1.03	1.258	1.40767e-06	0.00013871	transmembrane channel-like gene family 7
22359	Vldlr	3.756	8.659	-1.2	1.40867e-06	0.00013871	very low density lipoprotein receptor
72114	Zbed3	43.025	34.916	0.3	1.4472e-06	0.000141904	zinc finger, BED type containing 3
12162	Bmp7	6.495	22.009	-1.756	1.4552e-06	0.000142092	bone morphogenetic protein 7
236794	Slc9a6	40.874	22.079	0.89	1.48214e-06	0.00014412	solute carrier family 9 (sodium/hydrogen exchanger), member 6
225997	Trpm6	0.461	3.14	-2.753	1.49296e-06	0.000144569	transient receptor potential cation channel, subfamily M, member 6
71728	Stk11ip	12.677	8.442	0.593	1.56706e-06	0.000151118	serine/threonine kinase 11 interacting protein
15415	Hoxb7	79.087	114.076	-0.527	1.59005e-06	0.000152703	homeobox B7
665113	Tnik	6.36	3.63	0.806	1.61294e-06	0.000153861	TRAF2 and NCK interacting kinase
223827	Gxylt1	6.524	3.931	0.734	1.61529e-06	0.000153861	glucoside xylosyltransferase 1
232223	Txnrd3	4.39	10.926	-1.287	1.64875e-06	0.000155899	thioredoxin reductase 3
231999	Plekha8	11.837	6.403	0.889	1.65004e-06	0.000155899	pleckstrin homology domain containing, family A (phosphoinositide binding specific) member 8
11479	Acvr1b	23.156	15.346	0.591	1.66844e-06	0.000157001	activin A receptor, type 1B
11650	Alppl2	6.654	2.328	1.47	1.70461e-06	0.000159241	alkaline phosphatase, placental-like 2
16950	Loxl3	3.14	8.217	-1.391	1.70589e-06	0.000159241	lysyl oxidase-like 3
71529	Kazn	11.203	8.86	0.339	1.71539e-06	0.00015949	kazrin, periplakin interacting protein
NA	1110003E01Rik	103.562	135.057	-0.381	1.78485e-06	0.00016529	NA
20527	Slc2a3	23.96	9.669	1.306	1.80264e-06	0.000166169	solute carrier family 2 (facilitated glucose transporter), member 3
22319	Vamp3	45.963	25.475	0.851	1.80859e-06	0.000166169	vesicle-associated membrane protein 3
19729	Slc50a1	93.158	159.495	-0.779	1.81997e-06	0.000166559	solute carrier family 50 (sugar transporter), member 1
53619	Blcap	20.626	14.272	0.529	1.86096e-06	0.000169646	bladder cancer associated protein homolog (human)
102103	Mtus1	29.321	20.191	0.539	1.86973e-06	0.000169782	mitochondrial tumor suppressor 1
230582	Cyb5rl	8.11	18.949	-1.215	1.887e-06	0.000170686	cytochrome b5 reductase-like
50934	Slc7a8	30.999	58.132	-0.905	1.89502e-06	0.00017075	solute carrier family 7 (cationic amino acid transporter, y+ system), member 8
233079	Ffar2	0.024	2.718	-6.759	1.92606e-06	0.000172217	free fatty acid receptor 2
106952	Arap3	1.619	3.251	-0.996	1.92377e-06	0.000172217	ArfGAP with RhoGAP domain, ankyrin repeat and PH domain 3
105298	Epdr1	2.911	6.393	-1.128	1.94283e-06	0.000172597	ependymin related protein 1 (zebrafish)
11676	Aldoc	28.54	50.18	-0.812	1.95251e-06	0.000172597	aldolase C, fructose-bisphosphate
52357	Wwc2	10.719	6.748	0.667	1.94636e-06	0.000172597	WW, C2 and coiled-coil domain containing 2
13728	Mark2	29.63	23.64	0.326	1.97398e-06	0.000173837	MAP/microtubule affinity regulating kinase 2
109335	9230102K24Rik	0.524	7.829	-3.869	1.99223e-06	0.000174785	RIKEN cDNA 9230102K24 gene
52588	Tspan14	66.799	52.365	0.353	2.01209e-06	0.000175865	tetraspanin 14
21410	Hnf1b	42.027	31.258	0.426	2.02803e-06	0.000176597	HNF1 homeobox B
NA	8430427H17Rik	17.945	11.79	0.606	2.05955e-06	0.000178676	NA
245666	Iqsec2	2.648	4.061	-0.621	2.14671e-06	0.000185547	IQ motif and Sec7 domain 2
230863	Sh2d5	0.687	12.32	-4.077	2.17106e-06	0.00018696	SH2 domain containing 5
13559	E2f5	22.477	14.539	0.629	2.19206e-06	0.000188074	E2F transcription factor 5
74121	Acoxl	0.018	0.559	-4.217	2.27344e-06	0.000194342	acyl-Coenzyme A oxidase-like
NA	Gm5531	273.623	726.87	-1.423	2.32717e-06	0.000198209	NA
65973	Asph	7.853	4.41	0.828	2.36815e-06	0.000200965	aspartate-beta-hydroxylase
241311	Zbtb34	5.387	3.22	0.742	2.40379e-06	0.000203251	zinc finger and BTB domain containing 34
89867	Sec16b	1.795	4.509	-1.32	2.42338e-06	0.000204168	SEC16 homolog B (S. cerevisiae)
50780	Rgs3	1.707	3.409	-0.993	2.48304e-06	0.000207926	regulator of G-protein signaling 3
66059	Krtcap2	101.419	165.115	-0.7	2.48581e-06	0.000207926	keratinocyte associated protein 2
22339	Vegfa	19.899	44.081	-1.151	2.51258e-06	0.000209414	vascular endothelial growth factor A
208166	Gm609	1.567	0.329	2.252	2.64659e-06	0.000218758	predicted gene 609
218232	Ptpdc1	5.406	9.226	-0.776	2.65281e-06	0.000218758	protein tyrosine phosphatase domain containing 1
14199	Fhl1	99.931	67.204	0.573	2.64145e-06	0.000218758	four and a half LIM domains 1
100503021	Gm19510	1.399	0.268	2.35	2.67112e-06	0.00021913	predicted gene, 19510
11433	Acp5	14.413	6.854	1.076	2.69183e-06	0.00021913	acid phosphatase 5, tartrate resistant
69792	Med6	24.791	16.806	0.555	2.68611e-06	0.00021913	mediator complex subunit 6
72058	Igsf5	15.899	22.482	-0.504	2.69488e-06	0.00021913	immunoglobulin superfamily, member 5
NA	2400003C14Rik	56.596	47.445	0.255	2.81269e-06	0.000227915	NA
77704	Lcn9	993.535	4315.36	-2.116	2.86358e-06	0.000230439	lipocalin 9
107375	Slc25a45	9.45	13.085	-0.47	2.86259e-06	0.000230439	solute carrier family 25, member 45
76895	Bicd2	6.271	4.501	0.479	2.93984e-06	0.000235763	bicaudal D homolog 2 (Drosophila)
233833	Tnrc6a	27.451	16.491	0.741	2.96918e-06	0.0002373	trinucleotide repeat containing 6a
71910	Ppapdc1b	23.31	35.811	-0.618	3.0968e-06	0.000246656	phosphatidic acid phosphatase type 2 domain containing 1B
66824	Pycard	6.911	11.296	-0.701	3.1576e-06	0.000249793	PYD and CARD domain containing
117146	Ube3b	23.486	17.963	0.388	3.15108e-06	0.000249793	ubiquitin protein ligase E3B
229302	Tm4sf4	19.555	9.321	1.096	3.17329e-06	0.000250186	transmembrane 4 superfamily member 4
331524	Xkrx	30.519	18.196	0.743	3.20549e-06	0.000251874	X Kell blood group precursor related X linked
654459	Defb25	894.489	3654.96	-2.002	3.26165e-06	0.000254572	defensin beta 25
22151	Tubb2a	23.648	11.384	1.044	3.25228e-06	0.000254572	tubulin, beta 2A class IIA
69225	Carkd	63.62	86.632	-0.444	3.43309e-06	0.00026706	carbohydrate kinase domain containing
80280	Cdk5rap3	35.488	48.992	-0.468	3.4492e-06	0.000267422	CDK5 regulatory subunit associated protein 3
NA	Efcab4a	8.418	16.101	-0.949	3.47731e-06	0.000268709	NA
68114	Mum1	13.872	18.88	-0.444	3.59904e-06	0.000277197	melanoma associated antigen (mutated) 1
226977	Actr1b	41.162	51.353	-0.32	3.61967e-06	0.000277869	ARP1 actin-related protein 1B, centractin beta
12497	Entpd6	25.402	18.341	0.467	3.64759e-06	0.000279095	ectonucleoside triphosphate diphosphohydrolase 6
27205	Podxl	6.294	13.107	-1.045	3.72782e-06	0.000283375	podocalyxin-like
20230	Satb1	7.039	4.215	0.741	3.72635e-06	0.000283375	special AT-rich sequence binding protein 1
230779	Serinc2	7.103	39.178	-2.285	3.82171e-06	0.000286562	serine incorporator 2
16832	Ldhb	147.91	95.746	0.636	3.82993e-06	0.000286562	lactate dehydrogenase B
70355	Gprc5c	53.81	39.202	0.457	3.82505e-06	0.000286562	G protein-coupled receptor, family C, group 5, member C
NA	Copg	54.513	65.769	-0.271	3.83114e-06	0.000286562	NA
76932	Arfip2	35.91	41.82	-0.22	3.82341e-06	0.000286562	ADP-ribosylation factor interacting protein 2
74711	Ttll9	0.688	2.787	-2.069	3.96225e-06	0.000295173	tubulin tyrosine ligase-like family, member 9
104910	Slc25a47	24.932	43.162	-0.789	3.97156e-06	0.000295173	solute carrier family 25, member 47
71690	Esm1	1.166	3.447	-1.578	4.0351e-06	0.000297997	endothelial cell-specific molecule 1
NA	Mosc2	56.666	84.639	-0.578	4.03363e-06	0.000297997	NA
192292	Nrbp1	79.623	53.492	0.573	4.04857e-06	0.000298049	nuclear receptor binding protein 1
99470	Magi3	7.313	3.79	0.953	4.13211e-06	0.000303242	membrane associated guanylate kinase, WW and PDZ domain containing 3
11491	Adam17	18.963	12.116	0.644	4.21166e-06	0.000307716	a disintegrin and metallopeptidase domain 17
234730	Fuk	7.127	5.512	0.371	4.22834e-06	0.000307716	fucokinase
227743	Mapkap1	24.412	30.016	-0.297	4.23263e-06	0.000307716	mitogen-activated protein kinase associated protein 1
243819	Ppp6r1	82.915	63.79	0.377	4.24616e-06	0.000307741	protein phosphatase 6, regulatory subunit 1
12555	Cdh15	0.332	0.019	3.467	4.30979e-06	0.000311385	cadherin 15
NA	9930021D14Rik	0.835	5.966	-2.984	4.40457e-06	0.000316571	NA
72065	Rap2c	17.015	7.778	1.14	4.4087e-06	0.000316571	RAP2C, member of RAS oncogene family
319179	Hist1h2be	2.482	1.069	1.188	4.42827e-06	0.000317001	histone cluster 1, H2be
19159	Cyth3	22.788	16.303	0.483	4.5144e-06	0.000322179	cytohesin 3
13836	Epha2	0.818	1.391	-0.751	4.57751e-06	0.000323713	Eph receptor A2
235567	Dnajc13	16.05	10.544	0.614	4.56724e-06	0.000323713	DnaJ (Hsp40) homolog, subfamily C, member 13
223433	Fam105a	9.339	6.367	0.553	4.55929e-06	0.000323713	family with sequence similarity 105, member A
11841	Arf2	21.662	12.256	0.815	4.62076e-06	0.000325784	ADP-ribosylation factor 2
68427	Slc39a13	15.19	25.06	-0.72	4.65526e-06	0.000327228	solute carrier family 39 (metal ion transporter), member 13
104771	Jkamp	21.907	17.205	0.346	4.70462e-06	0.000329705	JNK1/MAPK8-associated membrane protein
16797	Lat	0.774	6.474	-3.018	4.72987e-06	0.000330482	linker for activation of T cells
227731	Slc25a25	5.933	11.897	-0.998	4.79126e-06	0.00033081	solute carrier family 25 (mitochondrial carrier, phosphate carrier), member 25
66704	Rbm4b	5.797	3.755	0.627	4.76294e-06	0.00033081	RNA binding motif protein 4B
67860	S100a16	85.098	114.267	-0.422	4.75823e-06	0.00033081	S100 calcium binding protein A16
27428	Shroom3	9.735	13.004	-0.418	4.79043e-06	0.00033081	shroom family member 3
30935	Tor3a	2.319	4.376	-0.898	4.85706e-06	0.000334364	torsin family 3, member A
19184	Psmc5	83.535	104.718	-0.327	4.95218e-06	0.000339909	protease (prosome, macropain) 26S subunit, ATPase 5
71790	Anxa9	10.587	16.192	-0.613	5.01142e-06	0.000342966	annexin A9
80708	Pacsin3	14.002	21.065	-0.59	5.06955e-06	0.00034593	protein kinase C and casein kinase substrate in neurons 3
234878	BC021891	17.4	11.266	0.623	5.15919e-06	0.000351021	cDNA sequence BC021891
170755	Sgk3	8.246	4.317	0.967	5.19399e-06	0.000351719	serum/glucocorticoid regulated kinase 3
19082	Prkag1	39.926	54.401	-0.446	5.21467e-06	0.000351719	protein kinase, AMP-activated, gamma 1 non-catalytic subunit
75221	Dpp3	39.243	31.086	0.336	5.20619e-06	0.000351719	dipeptidylpeptidase 3
77300	Raph1	3.804	9.709	-1.298	5.30963e-06	0.000356066	Ras association (RalGDS/AF-6) and pleckstrin homology domains 1
105782	Scrib	40.366	52.855	-0.387	5.30723e-06	0.000356066	scribbled homolog (Drosophila)
30949	Lcmt1	36.799	49.065	-0.414	5.58839e-06	0.000373686	leucine carboxyl methyltransferase 1
330890	Piwil4	1.076	2.296	-1.083	5.64223e-06	0.000375136	piwi-like RNA-mediated gene silencing 4
17274	Rab8a	40.576	51.301	-0.338	5.63848e-06	0.000375136	RAB8A, member RAS oncogene family
20256	Clec11a	6.591	13.057	-0.963	5.7254e-06	0.000379584	C-type lectin domain family 11, member a
106326	Osbpl11	10.088	7.352	0.451	5.82245e-06	0.000383837	oxysterol binding protein-like 11
22682	Zfand5	18.671	13.74	0.446	5.82211e-06	0.000383837	zinc finger, AN1-type domain 5
19094	Mapk11	11.372	19.061	-0.739	6.19268e-06	0.000407095	mitogen-activated protein kinase 11
20910	Stxbp1	2.819	4.248	-0.59	6.24755e-06	0.000408815	syntaxin binding protein 1
66493	Mrpl51	13.116	18.903	-0.521	6.25389e-06	0.000408815	mitochondrial ribosomal protein L51
68267	Slc25a22	31.308	20.621	0.602	6.33616e-06	0.000413036	solute carrier family 25 (mitochondrial carrier, glutamate), member 22
67013	Oma1	5.51	9.013	-0.714	6.35898e-06	0.000413369	OMA1 homolog, zinc metallopeptidase (S. cerevisiae)
226090	Ermp1	14.077	7.135	0.976	6.41313e-06	0.000415731	endoplasmic reticulum metallopeptidase 1
15000	H2-DMb2	11.066	28.974	-1.406	6.52947e-06	0.0004221	histocompatibility 2, class II, locus Mb2
21938	Tnfrsf1b	6.343	10.241	-0.678	6.64492e-06	0.000428377	tumor necrosis factor receptor superfamily, member 1b
66350	Pla2g12a	60.607	81.904	-0.434	6.6919e-06	0.000430217	phospholipase A2, group XIIA
64136	Sdf2l1	102.126	189.456	-0.888	6.72427e-06	0.000431111	stromal cell-derived factor 2-like 1
NA	Chchd8	21.619	12.845	0.762	6.8148e-06	0.000435718	NA
85031	Pla1a	14.017	6.646	1.099	6.92087e-06	0.00044129	phospholipase A1 member A
29816	Hip1r	51.566	83.558	-0.702	6.94206e-06	0.000441436	huntingtin interacting protein 1 related
54126	Arhgef7	10.811	8.259	0.387	6.96615e-06	0.000441763	Rho guanine nucleotide exchange factor (GEF7)
71323	Rassf8	14.149	7.853	0.843	7.12847e-06	0.000450832	Ras association (RalGDS/AF-6) domain family (N-terminal) member 8
320560	Dennd5b	3.439	1.859	0.896	7.17222e-06	0.000452373	DENN/MADD domain containing 5B
11749	Anxa6	81.777	60.166	0.441	7.27105e-06	0.000457371	annexin A6
58234	Shank3	1.057	2.001	-0.938	7.62226e-06	0.000478174	SH3/ankyrin domain gene 3
57437	Golga7	23.452	15.207	0.625	7.66205e-06	0.000479381	golgi autoantigen, golgin subfamily a, 7
68070	Pdzd2	6.179	3.052	1.005	7.68508e-06	0.000479536	PDZ domain containing 2
68591	Mocos	3.4	6.402	-0.896	7.73026e-06	0.00048107	molybdenum cofactor sulfurase
668178	Mettl7a3	19.38	37.743	-0.952	7.94683e-06	0.000493232	methyltransferase like 7A3
NA	Heatr7b1	1.338	3.433	-1.361	8.09126e-06	0.000499539	NA
53421	Sec61a1	155.488	192.99	-0.312	8.08089e-06	0.000499539	Sec61 alpha 1 subunit (S. cerevisiae)
171170	Mbnl3	40.813	25.626	0.677	8.16745e-06	0.000501589	muscleblind-like 3 (Drosophila)
56494	Gosr2	40.35	49.644	-0.299	8.16395e-06	0.000501589	golgi SNAP receptor complex member 2
80891	Fcrls	4.907	2.183	1.172	8.21674e-06	0.000501974	Fc receptor-like S, scavenger receptor
243328	Slc29a4	3.584	7.81	-1.121	8.19965e-06	0.000501974	solute carrier family 29 (nucleoside transporters), member 4
100041618	Gm3434	3.375	60.259	-4.376	8.33754e-06	0.000508024	predicted gene 3434
69309	Slc16a13	22.624	33.709	-0.575	8.37667e-06	0.000508053	solute carrier family 16 (monocarboxylic acid transporters), member 13
353190	Edc3	16.573	12.372	0.421	8.38155e-06	0.000508053	enhancer of mRNA decapping 3 homolog (S. cerevisiae)
621976	Tmem170b	7.359	4.233	0.788	8.47063e-06	0.000512122	transmembrane protein 170B
66211	Rpl3l	17.36	45.331	-1.381	8.55689e-06	0.000516	ribosomal protein L3-like
214112	Nipal4	1.308	4.153	-1.663	8.61812e-06	0.000518353	NIPA-like domain containing 4
52538	Acaa2	127.368	85.347	0.589	8.66655e-06	0.000519926	acetyl-Coenzyme A acyltransferase 2 (mitochondrial 3-oxoacyl-Coenzyme A thiolase)
16468	Jarid2	9.69	7.066	0.457	8.69004e-06	0.000519999	jumonji, AT rich interactive domain 2
227929	Cytip	1.375	0.323	2.035	9.05446e-06	0.000537669	cytohesin 1 interacting protein
30057	Timm8b	93.164	124.84	-0.421	9.03236e-06	0.000537669	translocase of inner mitochondrial membrane 8B
56409	Nudt3	41.241	52.147	-0.336	9.03402e-06	0.000537669	nudix (nucleotide diphosphate linked moiety X)-type motif 3
14302	Frk	16.322	7.585	1.147	9.10497e-06	0.000539296	fyn-related kinase
229445	Ctso	20.341	13.249	0.622	9.29314e-06	0.000549048	cathepsin O
20933	Med22	20.506	26.447	-0.366	9.37272e-06	0.000552351	mediator complex subunit 22
12827	Col4a2	27.817	44.358	-0.658	9.49165e-06	0.000556549	collagen, type IV, alpha 2
76524	Cln6	29.162	19.626	0.576	9.48797e-06	0.000556549	ceroid-lipofuscinosis, neuronal 6
18639	Pfkfb1	4.07	1.818	1.139	9.54851e-06	0.00055848	6-phosphofructo-2-kinase/fructose-2,6-biphosphatase 1
269959	Adamtsl3	0.064	0.763	-3.508	9.64794e-06	0.000560085	ADAMTS-like 3
68401	G6pc3	45.014	61.237	-0.446	9.62547e-06	0.000560085	glucose 6 phosphatase, catalytic, 3
14677	Gnai1	34.932	25.933	0.43	9.60776e-06	0.000560085	guanine nucleotide binding protein (G protein), alpha inhibiting 1
97130	C77080	15.49	20.081	-0.376	9.84051e-06	0.000569846	expressed sequence C77080
78688	Nol3	1.195	2.865	-1.228	9.93305e-06	0.00057009	nucleolar protein 3 (apoptosis repressor with CARD domain)
22439	Xk	8.61	5.225	0.733	9.94243e-06	0.00057009	Kell blood group precursor (McLeod phenotype) homolog
21354	Tap1	13.005	8.735	0.584	9.91011e-06	0.00057009	transporter 1, ATP-binding cassette, sub-family B (MDR/TAP)
26401	Map3k1	22.523	15.31	0.557	9.89842e-06	0.00057009	mitogen-activated protein kinase kinase kinase 1
27416	Abcc5	10.341	7.963	0.376	1.0054e-05	0.000575077	ATP-binding cassette, sub-family C (CFTR/MRP), member 5
NA	6530418L21Rik	2.996	5.416	-0.842	1.01332e-05	0.000578189	NA
29862	Ninj2	0.189	2.081	-3.53	1.01974e-05	0.00058043	ninjurin 2
106200	Txndc11	20.852	25.456	-0.291	1.0306e-05	0.000585188	thioredoxin domain containing 11
27029	Sgsh	4.681	7.339	-0.647	1.03598e-05	0.00058681	N-sulfoglucosamine sulfohydrolase (sulfamidase)
209176	Ido2	19.914	12.498	0.671	1.05672e-05	0.000595667	indoleamine 2,3-dioxygenase 2
19143	St14	56.886	75.246	-0.403	1.0542e-05	0.000595667	suppression of tumorigenicity 14 (colon carcinoma)
74498	Gorasp1	24.579	35.208	-0.517	1.06781e-05	0.000600469	golgi reassembly stacking protein 1
11977	Atp7a	26.402	11.137	1.291	1.07169e-05	0.000601202	ATPase, Cu++ transporting, alpha polypeptide
268379	Abca13	0.002	0.12	-4.913	1.1101e-05	0.000620867	ATP-binding cassette, sub-family A (ABC1), member 13
66989	Kctd20	22.371	14.874	0.586	1.11206e-05	0.000620867	potassium channel tetramerisation domain containing 20
433375	Creg1	134.237	87.683	0.606	1.1292e-05	0.000627433	cellular repressor of E1A-stimulated genes 1
68520	Zfyve21	83.683	68.42	0.29	1.12671e-05	0.000627433	zinc finger, FYVE domain containing 21
66264	Ccdc28b	22.236	14.623	0.614	1.13415e-05	0.000628687	coiled coil domain containing 28B
NA	Fam40b	2.259	0.974	1.185	1.14312e-05	0.000631487	NA
58182	Prokr1	6.687	3.455	0.963	1.14462e-05	0.000631487	prokineticin receptor 1
74931	4930481A15Rik	3.941	6.561	-0.731	1.15068e-05	0.000633333	RIKEN cDNA 4930481A15 gene
71898	Apol9b	0.281	1.272	-2.103	1.16739e-05	0.000641022	apolipoprotein L 9b
68857	Dtwd2	4.09	2.248	0.859	1.17646e-05	0.000644482	DTW domain containing 2
18744	Pja1	69.279	92.138	-0.411	1.19134e-05	0.00065111	praja ring finger 1, E3 ubiquitin protein ligase
NA	Fam116a	10.944	7.037	0.636	1.21706e-05	0.00066361	NA
384763	Zfp667	3.788	2.464	0.607	1.22159e-05	0.00066453	zinc finger protein 667
109901	Cela1	2.168	4.355	-1.007	1.23376e-05	0.000668036	chymotrypsin-like elastase family, member 1
171486	Cd99l2	30.619	23.092	0.407	1.23178e-05	0.000668036	CD99 antigen-like 2
57810	Cdon	9.093	12.856	-0.495	1.24072e-05	0.000670249	cell adhesion molecule-related/down-regulated by oncogenes
105785	Kdelr3	9.873	17.699	-0.827	1.27479e-05	0.000687062	KDEL (Lys-Asp-Glu-Leu) endoplasmic reticulum protein retention receptor 3
67881	Mdp1	21.122	28.997	-0.45	1.28062e-05	0.000688612	magnesium-dependent phosphatase 1
NA	BC024659	6.088	3.202	0.906	1.2915e-05	0.00069287	NA
67495	Tmem167b	27.859	36.047	-0.371	1.2954e-05	0.000693367	transmembrane protein 167B
68770	Phtf2	5.622	2.597	1.109	1.30961e-05	0.000699344	putative homeodomain transcription factor 2
NA	Fam18b	43.506	60.365	-0.469	1.31256e-05	0.000699344	NA
18705	Pik3c2g	2.152	0.884	1.339	1.32688e-05	0.000705363	phosphatidylinositol 3-kinase, C2 domain containing, gamma polypeptide
51875	Tmem141	24.131	34.82	-0.533	1.34015e-05	0.000710795	transmembrane protein 141
19126	Prom1	233.105	158.765	0.563	1.35826e-05	0.000718767	prominin 1
67891	Rpl4	605.38	750.791	-0.309	1.38052e-05	0.000728897	ribosomal protein L4
NA	A330049M08Rik	4.48	11.621	-1.379	1.38783e-05	0.000731101	NA
223752	Gramd4	10.833	15.517	-0.52	1.39518e-05	0.000731901	GRAM domain containing 4
320129	Adrbk2	3.409	4.663	-0.451	1.39562e-05	0.000731901	adrenergic receptor kinase, beta 2
13805	Eng	4.772	9.758	-1.009	1.42306e-05	0.000741296	endoglin
226841	Vash2	12.655	7.481	0.753	1.41958e-05	0.000741296	vasohibin 2
11836	Araf	93.797	128.575	-0.455	1.42211e-05	0.000741296	v-raf murine sarcoma 3611 viral oncogene homolog
234595	Slc38a7	13.117	9.679	0.439	1.44015e-05	0.000748525	solute carrier family 38, member 7
259041	Olfr1414	0.13	1.925	-3.712	1.44704e-05	0.000750433	olfactory receptor 1414
78829	Tsc22d4	31.138	56.619	-0.864	1.47467e-05	0.00076138	TSC22 domain family, member 4
110695	Aldh7a1	28.306	34.825	-0.299	1.47345e-05	0.00076138	aldehyde dehydrogenase family 7, member A1
12557	Cdh17	9.642	3.341	1.523	1.4874e-05	0.000764569	cadherin 17
14697	Gnb5	10.316	6.6	0.638	1.48641e-05	0.000764569	guanine nucleotide binding protein (G protein), beta 5
14600	Ghr	6.879	3.448	1.002	1.50105e-05	0.000769892	growth hormone receptor
67216	Mboat2	23.638	13.941	0.764	1.51588e-05	0.000775789	membrane bound O-acyltransferase domain containing 2
52055	Rab11fip5	4.856	6.881	-0.5	1.52558e-05	0.000779045	RAB11 family interacting protein 5 (class I)
228139	P2rx3	0.594	1.224	-1.046	1.53267e-05	0.000779259	purinergic receptor P2X, ligand-gated ion channel, 3
216724	Rufy1	16.346	12.935	0.34	1.53158e-05	0.000779259	RUN and FYVE domain containing 1
74770	Hhatl	1.839	7.303	-1.95	1.55592e-05	0.000789359	hedgehog acyltransferase-like
76560	Prss8	71.43	47.574	0.594	1.58943e-05	0.000802869	protease, serine 8 (prostasin)
69660	Tmbim1	13.886	19.591	-0.486	1.58718e-05	0.000802869	transmembrane BAX inhibitor motif containing 1
12890	Cplx2	2.178	4.472	-1.026	1.59743e-05	0.000805167	complexin 2
NA	Tmem149	10.499	6.144	0.8	1.60636e-05	0.000806185	NA
26921	Map4k4	25.268	19.507	0.373	1.60464e-05	0.000806185	mitogen-activated protein kinase kinase kinase kinase 4
19270	Ptprg	8.683	17.309	-0.968	1.6238e-05	0.000813191	protein tyrosine phosphatase, receptor type, G
14538	Gcnt2	8.063	5.631	0.524	1.64761e-05	0.000823348	glucosaminyl (N-acetyl) transferase 2, I-branching enzyme
81799	C1qtnf3	1.355	2.887	-1.112	1.65751e-05	0.000826524	C1q and tumor necrosis factor related protein 3
213988	Tnrc6b	8.634	5.25	0.725	1.66164e-05	0.000826818	trinucleotide repeat containing 6b
66569	Gdpd1	13.381	8.618	0.636	1.7056e-05	0.000846885	glycerophosphodiester phosphodiesterase domain containing 1
19025	Ctsa	29.62	37.929	-0.355	1.71988e-05	0.000852162	cathepsin A
67179	Ccdc25	31.024	22.172	0.484	1.72471e-05	0.000852744	coiled-coil domain containing 25
51789	Tnk2	19.729	26.838	-0.444	1.73058e-05	0.00085384	tyrosine kinase, non-receptor, 2
77305	Wdr82	29.792	22.468	0.415	1.73439e-05	0.000853914	WD repeat domain containing 82
240261	Ccdc112	6.052	3.517	0.807	1.74761e-05	0.000856884	coiled-coil domain containing 112
231600	Chfr	25.76	18.084	0.511	1.74777e-05	0.000856884	checkpoint with forkhead and ring finger domains
66251	Arfgap3	21.406	29.536	-0.463	1.76234e-05	0.00085875	ADP-ribosylation factor GTPase activating protein 3
NA	2010011I20Rik	13.108	17.867	-0.442	1.76629e-05	0.00085875	NA
18749	Prkacb	38.064	51.608	-0.43	1.76343e-05	0.00085875	protein kinase, cAMP dependent, catalytic, beta
214469	Fam168b	54.069	44.367	0.285	1.76401e-05	0.00085875	family with sequence similarity 168, member B
12393	Runx2	4.887	12.911	-1.389	1.78641e-05	0.000866726	runt related transcription factor 2
50771	Atp9b	15.771	12.357	0.347	1.80387e-05	0.000873381	ATPase, class II, type 9B
71939	Apol6	1.628	0.91	0.832	1.81535e-05	0.000877119	apolipoprotein L 6
235379	Gldn	1.654	7.782	-2.515	1.82168e-05	0.000878356	gliomedin
73844	Ankrd45	2.818	0.599	2.242	1.82624e-05	0.000878742	ankyrin repeat domain 45
15183	Hdac3	45.579	57.129	-0.325	1.84702e-05	0.000886912	histone deacetylase 3
30945	Rnf19a	10.707	7.692	0.476	1.8512e-05	0.000887095	ring finger protein 19A
70574	Cpm	7.728	4.584	0.751	1.86302e-05	0.000890928	carboxypeptidase M
77864	Ypel2	18.112	10.575	0.768	1.87106e-05	0.000892944	yippee-like 2 (Drosophila)
16430	Stt3a	129.409	157.872	-0.287	1.89073e-05	0.000900491	STT3, subunit of the oligosaccharyltransferase complex, homolog A (S. cerevisiae)
66887	Lonp2	29.728	40.561	-0.443	1.89858e-05	0.000902387	lon peptidase 2, peroxisomal
66269	Tmed6	42.208	23.73	0.828	1.90775e-05	0.000903064	transmembrane emp24 protein transport domain containing 6
434156	Eid2b	2.805	3.935	-0.479	1.90697e-05	0.000903064	EP300 interacting inhibitor of differentiation 2B
71699	Slc41a3	14.543	23.965	-0.725	1.91518e-05	0.000904748	solute carrier family 41, member 3
73813	Fam83e	0.502	1.536	-1.68	1.93604e-05	0.000912756	family with sequence similarity 83, member E
72552	Hsdl1	19.732	14.163	0.478	1.9581e-05	0.000921296	hydroxysteroid dehydrogenase like 1
108672	Zdhhc15	6.678	3.233	1.055	1.97043e-05	0.000925232	zinc finger, DHHC domain containing 15
53868	Rab25	43.915	70.931	-0.691	1.97527e-05	0.000925639	RAB25, member RAS oncogene family
100041605	Gm3428	23.142	96.274	-2.034	1.9938e-05	0.000932453	predicted gene 3428
545475	Defb28	277.04	121.101	1.187	2.00539e-05	0.000935997	defensin beta 28
29858	Pmm1	13.811	20.975	-0.602	2.02849e-05	0.000943005	phosphomannomutase 1
69190	Dym	15.595	20.317	-0.372	2.02808e-05	0.000943005	dymeclin
30932	Zfp330	15.491	20.955	-0.434	2.03959e-05	0.000944869	zinc finger protein 330
20779	Src	25.021	20.147	0.313	2.0406e-05	0.000944869	Rous sarcoma oncogene
99681	Tchh	10.412	6.268	0.734	2.04568e-05	0.000945349	trichohyalin
67050	Nkap	6.656	4.322	0.627	2.05579e-05	0.000948143	NFKB activating protein
67712	Slc25a37	5.422	7.803	-0.528	2.07025e-05	0.000952928	solute carrier family 25, member 37
110326	Tas1r1	1.078	3.976	-1.846	2.07477e-05	0.000953128	taste receptor, type 1, member 1
83672	Sytl3	1.236	2.688	-1.16	2.12226e-05	0.000973027	synaptotagmin-like 3
15417	Hoxb9	35.7	50.851	-0.504	2.13249e-05	0.000975801	homeobox B9
13629	Eef2	758.618	946.101	-0.318	2.19123e-05	0.00100072	eukaryotic translation elongation factor 2
218335	Clptm1l	91.39	107.214	-0.231	2.20733e-05	0.0010061	CLPTM1-like
380711	Rap1gap2	2.172	0.325	2.714	2.23378e-05	0.00101223	RAP1 GTPase activating protein 2
72572	Spats2	13.786	19.891	-0.527	2.23285e-05	0.00101223	spermatogenesis associated, serine-rich 2
171531	Mlph	51.141	39.312	0.378	2.23236e-05	0.00101223	melanophilin
67602	Necap1	34.813	23.911	0.548	2.2393e-05	0.00101276	NECAP endocytosis associated 1
66999	Med28	31.048	23.135	0.422	2.2497e-05	0.0010155	mediator complex subunit 28
19357	Rad21	52.361	38.743	0.437	2.25425e-05	0.00101559	RAD21 homolog (S. pombe)
217149	Cisd3	5.911	11.021	-0.89	2.29468e-05	0.00102938	CDGSH iron sulfur domain 3
71971	Zswim1	4.951	7.971	-0.669	2.29194e-05	0.00102938	zinc finger SWIM-type containing 1
56542	Ick	5.23	7.257	-0.473	2.29809e-05	0.00102938	intestinal cell kinase
233812	BC030336	11.336	6.924	0.718	2.3049e-05	0.00103045	cDNA sequence BC030336
109225	Ms4a7	4.365	1.378	1.675	2.32207e-05	0.00103599	membrane-spanning 4-domains, subfamily A, member 7
110213	Tmbim6	373.279	460.317	-0.303	2.32616e-05	0.00103599	transmembrane BAX inhibitor motif containing 6
57435	Plin4	3.782	8.277	-1.119	2.33101e-05	0.00103617	perilipin 4
16514	Kcnj11	2.408	5.907	-1.287	2.38384e-05	0.0010568	potassium inwardly rectifying channel, subfamily J, member 11
NA	5730403B10Rik	33.987	27.246	0.32	2.38648e-05	0.0010568	NA
19015	Ppard	18.145	25.38	-0.481	2.40123e-05	0.00106132	peroxisome proliferator activator receptor delta
212998	BC016579	3.846	1.487	1.349	2.42479e-05	0.00106768	cDNA sequence, BC016579
11553	Adra2c	3.764	9.658	-1.338	2.42055e-05	0.00106768	adrenergic receptor, alpha 2c
14226	Fkbp1b	16.748	9.83	0.783	2.44595e-05	0.00107497	FK506 binding protein 1b
75612	Gns	146.638	114.089	0.36	2.4535e-05	0.00107627	glucosamine (N-acetyl)-6-sulfatase
105450	Mmrn2	1.893	3.687	-0.938	2.46181e-05	0.00107788	multimerin 2
67456	Ergic2	25.06	16.688	0.593	2.47225e-05	0.00108043	ERGIC and golgi 2
NA	Ncrna00085	67.129	44.731	0.591	2.48716e-05	0.00108491	NA
269702	Mphosph9	3.256	2.279	0.513	2.50796e-05	0.00108991	M-phase phosphoprotein 9
NA	1810046J19Rik	137.622	189.316	-0.458	2.50791e-05	0.00108991	NA
53945	Slc40a1	5.803	2.985	0.98	2.51782e-05	0.00109216	solute carrier family 40 (iron-regulated transporter), member 1
52685	Cd300lg	0.682	2.794	-1.923	2.53008e-05	0.00109545	CD300 antigen like family member G
26420	Mapk9	14.499	10.624	0.453	2.53966e-05	0.00109755	mitogen-activated protein kinase 9
237615	Ankrd52	28.978	18.577	0.641	2.56346e-05	0.0011058	ankyrin repeat domain 52
20605	Sstr1	0.071	0.675	-3.065	2.56992e-05	0.00110654	somatostatin receptor 1
66624	Spcs2	57.588	75.038	-0.381	2.58895e-05	0.00111268	signal peptidase complex subunit 2 homolog (S. cerevisiae)
52065	Mfhas1	14.389	10.814	0.409	2.59386e-05	0.00111274	malignant fibrous histiocytoma amplified sequence 1
76737	Creld2	124.448	189.107	-0.609	2.6066e-05	0.00111411	cysteine-rich with EGF-like domains 2
208266	Dot1l	28.667	21.057	0.443	2.60491e-05	0.00111411	DOT1-like, histone H3 methyltransferase (S. cerevisiae)
NA	1190002H23Rik	1.634	6.544	-1.926	2.62206e-05	0.00111867	NA
NA	AU023871	2.23	3.819	-0.773	2.63826e-05	0.00112353	NA
11538	Adnp	42.698	34.912	0.292	2.6553e-05	0.00112872	activity-dependent neuroprotective protein
20932	Surf4	159.42	191.923	-0.267	2.66121e-05	0.00112918	surfeit gene 4
209630	Frmd4a	5.17	3.606	0.526	2.69377e-05	0.00114092	FERM domain containing 4A
66374	2310011J03Rik	17.249	21.897	-0.34	2.70972e-05	0.00114559	RIKEN cDNA 2310011J03 gene
252966	Cables2	26.19	19.084	0.46	2.7506e-05	0.00116077	CDK5 and Abl enzyme substrate 2
69454	Clic3	13.465	23.023	-0.766	2.78295e-05	0.0011723	chloride intracellular channel 3
16367	Irs1	1.709	0.843	1.034	2.81187e-05	0.00118023	insulin receptor substrate 1
24063	Spry1	22.077	33.511	-0.595	2.80981e-05	0.00118023	sprouty homolog 1 (Drosophila)
56459	Sae1	35.732	49.106	-0.456	2.83622e-05	0.00118831	SUMO1 activating enzyme subunit 1
56526	Sept6	0.972	0.471	1.053	2.91085e-05	0.00121522	septin 6
74840	Manf	187.537	267.571	-0.514	2.90583e-05	0.00121522	mesencephalic astrocyte-derived neurotrophic factor
224671	Btbd9	4.379	5.721	-0.389	2.92093e-05	0.00121725	BTB (POZ) domain containing 9
319767	Atp10b	91.745	36.356	1.407	2.93199e-05	0.00121967	ATPase, class V, type 10B
60599	Trp53inp1	18.74	9.554	1.021	2.94586e-05	0.00122327	transformation related protein 53 inducible nuclear protein 1
NA	6330407J23Rik	0	0.096	-3.007	2.99599e-05	0.00124187	NA
234779	Plcg2	6.243	9.253	-0.57	3.00882e-05	0.00124278	phospholipase C, gamma 2
105663	Thtpa	12.095	15.555	-0.364	3.00401e-05	0.00124278	thiamine triphosphatase
360217	Defb40	7.962	1.84	2.04	3.02372e-05	0.00124673	defensin beta 40
66212	Sec61b	67.06	102.552	-0.609	3.05436e-05	0.00125714	Sec61 beta subunit
619548	Defb42	2345.02	3249.31	-0.47	3.07321e-05	0.00126045	defensin beta 42
231050	Galnt11	18.364	23.383	-0.345	3.06804e-05	0.00126045	UDP-N-acetyl-alpha-D-galactosamine:polypeptide N-acetylgalactosaminyltransferase 11
58996	Arhgap23	2.315	3.764	-0.706	3.08753e-05	0.0012641	Rho GTPase activating protein 23
19041	Ppl	17.152	11.801	0.539	3.14392e-05	0.00128493	periplakin
77877	6030458C11Rik	9.596	6.993	0.459	3.15991e-05	0.00128921	RIKEN cDNA 6030458C11 gene
70737	Cgn	10.088	7.391	0.449	3.16985e-05	0.00129101	cingulin
328953	Gm5095	0	0.3	-3.587	3.18289e-05	0.00129231	predicted gene 5095
328778	Rab26	28.375	75.987	-1.443	3.18412e-05	0.00129231	RAB26, member RAS oncogene family
14345	Fut4	36.632	21.166	0.794	3.22873e-05	0.00130814	fucosyltransferase 4
17940	Naip1	1.318	0.196	2.77	3.25723e-05	0.0013174	NLR family, apoptosis inhibitory protein 1
654465	Defb47	5725.65	2910.06	0.984	3.28997e-05	0.00132834	defensin beta 47
216869	Arrb2	19.108	31.039	-0.698	3.3112e-05	0.0013323	arrestin, beta 2
65962	Slc9a3r2	8.078	13.127	-0.685	3.30984e-05	0.0013323	solute carrier family 9 (sodium/hydrogen exchanger), member 3 regulator 2
27979	Eif3b	74.546	89.021	-0.257	3.35956e-05	0.00134943	eukaryotic translation initiation factor 3, subunit B
67468	Mmd	14.491	8.466	0.777	3.36692e-05	0.00135007	monocyte to macrophage differentiation-associated
11444	Chrnb2	0.595	1.132	-0.901	3.37592e-05	0.00135135	cholinergic receptor, nicotinic, beta polypeptide 2 (neuronal)
270163	Myo9a	8.186	4.405	0.949	3.44022e-05	0.00137473	myosin IXa
211798	Mfsd9	5.855	3.196	0.871	3.45428e-05	0.00137622	major facilitator superfamily domain containing 9
12385	Ctnna1	64.143	75.832	-0.241	3.45574e-05	0.00137622	catenin (cadherin associated protein), alpha 1
434280	Gm5607	0.124	0.006	3.399	3.4715e-05	0.00137779	predicted gene 5607
23876	Fbln5	4.071	7.261	-0.833	3.46817e-05	0.00137779	fibulin 5
67511	Tmed9	224.818	278.676	-0.309	3.48123e-05	0.00137931	transmembrane emp24 protein transport domain containing 9
55949	Eef1b2	161.306	194.823	-0.271	3.4986e-05	0.00138384	eukaryotic translation elongation factor 1 beta 2
634731	Susd1	13.241	19.05	-0.524	3.53127e-05	0.0013944	sushi domain containing 1
66176	Nat9	15.341	22.168	-0.527	3.54321e-05	0.00139675	N-acetyltransferase 9 (GCN5-related, putative)
280635	Emilin3	2.772	1.006	1.52	3.55401e-05	0.00139865	elastin microfibril interfacer 3
12894	Cpt1a	59.359	83.94	-0.502	3.56368e-05	0.00140009	carnitine palmitoyltransferase 1a, liver
242022	Frem2	3.385	1.36	1.313	3.60764e-05	0.00141498	Fras1 related extracellular matrix protein 2
59308	Emcn	6.394	13.479	-1.077	3.61838e-05	0.00141682	endomucin
244421	Lonrf1	4.056	2.595	0.648	3.6264e-05	0.00141758	LON peptidase N-terminal domain and ring finger 1
22288	Utrn	2.408	3.679	-0.606	3.66829e-05	0.00143155	utrophin
330064	Slc5a6	4.838	3.034	0.705	3.68934e-05	0.00143736	solute carrier family 5 (sodium-dependent vitamin transporter), member 6
69051	Pycr2	20.676	30.364	-0.546	3.71158e-05	0.00144362	pyrroline-5-carboxylate reductase family, member 2
27401	Skp2	2.036	1.204	0.755	3.71859e-05	0.00144394	S-phase kinase-associated protein 2 (p45)
105352	Dusp22	9.374	6.722	0.494	3.72737e-05	0.00144494	dual specificity phosphatase 22
328162	Trmt61a	3.989	6.13	-0.626	3.77186e-05	0.00145942	tRNA methyltransferase 61A
54484	Mkrn1	54.993	44.101	0.319	3.77721e-05	0.00145942	makorin, ring finger protein, 1
64705	Dpys	0.103	2.815	-4.518	3.78571e-05	0.00146028	dihydropyrimidinase
230678	Tmem125	4.932	9.948	-1.012	3.80938e-05	0.00146699	transmembrane protein 125
56541	Habp4	16.118	12.498	0.367	3.82596e-05	0.00147095	hyaluronic acid binding protein 4
14701	Gng12	38.531	29.874	0.368	3.87018e-05	0.0014855	guanine nucleotide binding protein (G protein), gamma 12
104416	Bap1	21.138	17.858	0.246	3.90774e-05	0.00149745	Brca1 associated protein 1
109676	Ank2	0.884	2.347	-1.392	3.96802e-05	0.00151806	ankyrin 2, brain
11468	Actg2	416.885	1226.48	-1.563	4.00227e-05	0.00152616	actin, gamma 2, smooth muscle, enteric
19012	Ppap2a	5.553	10.738	-0.933	4.00059e-05	0.00152616	phosphatidic acid phosphatase type 2A
626391	Zfp951	1.626	0.69	1.331	4.01813e-05	0.00152971	zinc finger protein 951
229672	Bcl2l15	55.253	137.822	-1.309	4.04206e-05	0.00153631	BCLl2-like 15
18127	Nos3	0.941	1.803	-0.948	4.09669e-05	0.00155333	nitric oxide synthase 3, endothelial cell
11804	Aplp2	116.753	94.582	0.304	4.10015e-05	0.00155333	amyloid beta (A4) precursor-like protein 2
20431	Pmel	4.832	17.952	-1.894	4.15966e-05	0.00156865	premelanosome protein
434215	Lrrc32	1.145	2.115	-0.872	4.14939e-05	0.00156865	leucine rich repeat containing 32
433256	Acsl5	27.256	21.386	0.353	4.16074e-05	0.00156865	acyl-CoA synthetase long-chain family member 5
67800	Dgat2	16.786	9.929	0.742	4.25718e-05	0.00160242	diacylglycerol O-acyltransferase 2
12925	Crip1	3181.99	4244.52	-0.415	4.28243e-05	0.00160933	cysteine-rich protein 1 (intestinal)
100678	Psph	20.771	15.018	0.458	4.30088e-05	0.00161366	phosphoserine phosphatase
320775	B230319C09Rik	0.453	1.533	-1.76	4.336e-05	0.00162423	RIKEN cDNA B230319C09 gene
72640	Mex3a	5.557	3.673	0.591	4.38778e-05	0.00164099	mex3 homolog A (C. elegans)
408190	Wfdc13	168.292	13.184	3.811	4.41231e-05	0.00164315	WAP four-disulfide core domain 13
328309	Gm9776	2.763	4.338	-0.636	4.42172e-05	0.00164315	predicted gene 9776
217371	Rab40b	4.431	6.492	-0.55	4.42153e-05	0.00164315	Rab40B, member RAS oncogene family
18510	Pax8	69.956	97.84	-0.484	4.40861e-05	0.00164315	paired box 8
20818	Srprb	26.523	34.356	-0.377	4.43195e-05	0.00164433	signal recognition particle receptor, B subunit
15407	Hoxb1	1.302	4.324	-1.707	4.45079e-05	0.0016487	homeobox B1
224647	D17Wsu92e	38.995	47.071	-0.271	4.46318e-05	0.00165067	DNA segment, Chr 17, Wayne State University 92, expressed
83965	Enpp5	661.14	469.956	0.493	4.47964e-05	0.00165414	ectonucleotide pyrophosphatase/phosphodiesterase 5
226844	Mfsd7b	4.631	2.966	0.645	4.49643e-05	0.00165771	major facilitator superfamily domain containing 7B
17159	Man2b1	53.838	42.138	0.354	4.52609e-05	0.00166601	mannosidase 2, alpha B1
64209	Herpud1	85.846	121.633	-0.499	4.56061e-05	0.00167608	homocysteine-inducible, endoplasmic reticulum stress-inducible, ubiquitin-like domain member 1
69379	C8g	3.378	6.502	-0.931	4.62385e-05	0.00169665	complement component 8, gamma polypeptide
80910	Gpr84	0.261	2.09	-2.828	4.65417e-05	0.00170509	G protein-coupled receptor 84
69745	Pold4	19.099	28.022	-0.54	4.68147e-05	0.0017075	polymerase (DNA-directed), delta 4
72033	Tsc22d2	5.089	3.522	0.537	4.67487e-05	0.0017075	TSC22 domain family, member 2
22166	Txn1	111.882	155.688	-0.473	4.6827e-05	0.0017075	thioredoxin 1
329064	Pkd2l1	2.178	0.149	4.018	4.78044e-05	0.00174042	polycystic kidney disease 2-like 1
76742	Snx27	9.577	7.868	0.281	4.80566e-05	0.00174688	sorting nexin family member 27
228357	Lrp4	9.238	11.732	-0.345	4.86248e-05	0.00176478	low density lipoprotein receptor-related protein 4
NA	Fam108a	45.527	65.388	-0.519	4.9258e-05	0.00178499	NA
20682	Sox9	16.619	24.253	-0.545	4.94473e-05	0.00178907	SRY (sex determining region Y)-box 9
NA	Gm749	702.635	1520.4	-1.113	4.985e-05	0.00180085	NA
22350	Ezr	235.291	287.196	-0.288	5.05779e-05	0.00182432	ezrin
17341	Bhlha15	0.112	0.981	-3.059	5.10542e-05	0.00183866	basic helix-loop-helix family, member a15
24014	Rnasel	11.638	7.341	0.668	5.17306e-05	0.00186015	ribonuclease L (2', 5'-oligoisoadenylate synthetase-dependent)
66237	Atp6v1g2	13.954	21.614	-0.635	5.18264e-05	0.00186073	ATPase, H+ transporting, lysosomal V1 subunit G2
15115	Hars	21.811	28.717	-0.398	5.22614e-05	0.00187346	histidyl-tRNA synthetase
18784	Pla2g5	4.172	23.123	-2.283	5.31938e-05	0.00190396	phospholipase A2, group V
11787	Apbb2	2.553	3.726	-0.558	5.33729e-05	0.00190559	amyloid beta (A4) precursor protein-binding, family B, member 2
108954	Ppp1r15b	28.253	20.836	0.439	5.34026e-05	0.00190559	protein phosphatase 1, regulatory (inhibitor) subunit 15b
12789	Cnga2	15.416	6.188	1.336	5.38758e-05	0.00191449	cyclic nucleotide gated channel alpha 2
22598	Slc6a18	2.316	0.963	1.268	5.37877e-05	0.00191449	solute carrier family 6 (neurotransmitter transporter), member 18
68797	Pdgfrl	19.17	14.242	0.428	5.3898e-05	0.00191449	platelet-derived growth factor receptor-like
73469	Rnf38	27.08	19.522	0.476	5.42722e-05	0.00192485	ring finger protein 38
67441	Isoc2b	13.928	21.655	-0.633	5.44767e-05	0.00192917	isochorismatase domain containing 2b
23797	Akt3	8.232	5.303	0.63	5.48908e-05	0.00194089	thymoma viral proto-oncogene 3
66939	Aagab	20.068	25.967	-0.371	5.51429e-05	0.00194685	alpha- and gamma-adaptin binding protein
17155	Man1a	283.514	436.238	-0.609	5.58011e-05	0.00196638	mannosidase 1, alpha
74192	Arpc5l	58.07	78.844	-0.438	5.58645e-05	0.00196638	actin related protein 2/3 complex, subunit 5-like
14275	Folr1	32.675	20.332	0.677	5.67376e-05	0.00198519	folate receptor 1 (adult)
13019	Ctf1	11.442	16.566	-0.525	5.68243e-05	0.00198519	cardiotrophin 1
68836	Mrpl52	109.345	145.447	-0.406	5.67288e-05	0.00198519	mitochondrial ribosomal protein L52
22619	Siae	9.244	7.164	0.367	5.65494e-05	0.00198519	sialic acid acetylesterase
56407	Trpc4ap	48.308	55.959	-0.212	5.68037e-05	0.00198519	transient receptor potential cation channel, subfamily C, member 4 associated protein
229900	Gbp7	3.537	1.854	0.943	5.71349e-05	0.00199306	guanylate binding protein 7
232086	Tmem150a	9.041	5.768	0.653	5.72517e-05	0.00199415	transmembrane protein 150A
78923	Chsy3	0.102	0.784	-2.807	5.73605e-05	0.00199497	chondroitin sulfate synthase 3
240058	Cpne5	15.639	10.677	0.56	5.777e-05	0.00200622	copine V
216850	Kdm6b	26.938	20.852	0.368	5.82695e-05	0.00201962	KDM1 lysine (K)-specific demethylase 6B
94232	Ubqln4	44.022	37.18	0.246	5.83291e-05	0.00201962	ubiquilin 4
97287	Mtmr14	10.871	8.361	0.377	5.91275e-05	0.00204121	myotubularin related protein 14
224132	Dirc2	4.648	6.053	-0.376	5.91079e-05	0.00204121	disrupted in renal carcinoma 2 (human)
11610	Agtrap	18.487	26.09	-0.496	5.92702e-05	0.00204312	angiotensin II, type I receptor-associated protein
66573	Dzip1	3.438	2.29	0.585	5.99006e-05	0.00206122	DAZ interacting protein 1
93692	Glrx	100.094	69.787	0.525	5.99721e-05	0.00206122	glutaredoxin
56222	Cited4	44.299	78.404	-0.814	6.02988e-05	0.00206636	Cbp/p300-interacting transactivator, with Glu/Asp-rich carboxy-terminal domain, 4
11911	Atf4	112.954	147.454	-0.383	6.02943e-05	0.00206636	activating transcription factor 4
13510	Dsg1a	0.222	0.015	3.464	6.0689e-05	0.00207668	desmoglein 1 alpha
16987	Lss	11.144	18.093	-0.697	6.09076e-05	0.00208111	lanosterol synthase
14651	Hagh	23.605	30.816	-0.383	6.1119e-05	0.00208528	hydroxyacyl glutathione hydrolase
74637	Shpk	4.239	6.06	-0.525	6.12254e-05	0.00208586	sedoheptulokinase
12826	Col4a1	29.052	46.751	-0.669	6.17076e-05	0.00209923	collagen, type IV, alpha 1
13496	Arid3a	2.994	1.716	0.794	6.21557e-05	0.00211139	AT rich interactive domain 3A (BRIGHT-like)
17919	Myo5b	50.208	80.944	-0.679	6.28508e-05	0.0021319	myosin VB
16179	Irak1	37.048	43.441	-0.23	6.31761e-05	0.00213983	interleukin-1 receptor-associated kinase 1
76483	Lmf1	9.205	13.519	-0.554	6.33921e-05	0.00214325	lipase maturation factor 1
99151	Cercam	8.725	6.334	0.473	6.34608e-05	0.00214325	cerebral endothelial cell adhesion molecule
72512	Tmem173	7.472	11.408	-0.598	6.38363e-05	0.00215281	transmembrane protein 173
23849	Klf6	14.583	9.571	0.606	6.4489e-05	0.00217148	Kruppel-like factor 6
67771	Arpc5	101.869	78.314	0.379	6.45759e-05	0.00217148	actin related protein 2/3 complex, subunit 5
NA	2610017I09Rik	31.192	48.227	-0.603	6.48548e-05	0.00217772	NA
226151	Fam178a	18.52	11.772	0.665	6.5231e-05	0.00218407	family with sequence similarity 178, member A
NA	D17Wsu104e	68.123	95.121	-0.482	6.51786e-05	0.00218407	NA
114874	Ddhd1	10.06	8.291	0.278	6.56348e-05	0.00219444	DDHD domain containing 1
72023	Cyb561d1	8.032	6.04	0.408	6.58284e-05	0.00219776	cytochrome b-561 domain containing 1
72434	Lypd3	0.513	1.637	-1.652	6.60837e-05	0.00220314	Ly6/Plaur domain containing 3
15370	Nr4a1	17.682	26.139	-0.551	6.62629e-05	0.00220596	nuclear receptor subfamily 4, group A, member 1
71765	Klhdc3	60.954	47.51	0.358	6.65282e-05	0.00221164	kelch domain containing 3
393082	Mettl7a2	5.052	10.249	-1.093	6.66439e-05	0.00221233	methyltransferase like 7A2
11745	Anxa3	65.302	45.535	0.532	6.68134e-05	0.00221481	annexin A3
319880	Tmcc3	9.955	7.333	0.441	6.71291e-05	0.00222212	transmembrane and coiled coil domains 3
667281	H60b	1.969	0.649	1.546	6.78656e-05	0.00224014	histocompatibility 60b
81500	Sil1	55.486	68.902	-0.313	6.77915e-05	0.00224014	endoplasmic reticulum chaperone SIL1 homolog (S. cerevisiae)
106639	Vmac	26.779	35.447	-0.4	6.8512e-05	0.00225828	vimentin-type intermediate filament associated coiled-coil protein
16324	Inhbb	13.39	26.547	-0.996	6.88458e-05	0.00226289	inhibin beta-B
59287	Ncstn	138.977	118.741	0.225	6.88292e-05	0.00226289	nicastrin
269951	Idh2	143.692	96.064	0.583	6.92515e-05	0.00227189	isocitrate dehydrogenase 2 (NADP+), mitochondrial
109270	Prr5	67.032	81.689	-0.287	6.93143e-05	0.00227189	proline rich 5 (renal)
75778	Them4	19.746	10.39	0.926	6.97442e-05	0.00228278	thioesterase superfamily member 4
20728	Spic	0.294	0	3.26	7.05928e-05	0.00230732	Spi-C transcription factor (Spi-1/PU.1 related)
67695	Ost4	75.059	104.273	-0.47	7.1036e-05	0.00231856	oligosaccharyltransferase 4 homolog (S. cerevisiae)
NA	2810008M24Rik	16.8	10.228	0.741	7.12403e-05	0.00232198	NA
75624	Metap1	43.668	51.363	-0.234	7.13458e-05	0.00232217	methionyl aminopeptidase 1
20193	S100a1	66.998	109.793	-0.702	7.16422e-05	0.00232857	S100 calcium binding protein A1
71740	Pvrl4	42.069	28.682	0.548	7.21706e-05	0.00233966	poliovirus receptor-related 4
17347	Mknk2	159.777	120.343	0.409	7.21838e-05	0.00233966	MAP kinase-interacting serine/threonine kinase 2
70231	Gorasp2	79.075	102.662	-0.374	7.25548e-05	0.00234842	golgi reassembly stacking protein 2
78709	Spink8	3553.15	2456.84	0.532	7.3065e-05	0.00236135	serine peptidase inhibitor, Kazal type 8
54399	Bet1l	19.113	26.046	-0.448	7.31566e-05	0.00236135	blocked early in transport 1 homolog (S. cerevisiae)-like
66701	Spryd4	10.461	6.411	0.708	7.3783e-05	0.002375	SPRY domain containing 4
80898	Erap1	18.165	12.149	0.604	7.37026e-05	0.002375	endoplasmic reticulum aminopeptidase 1
67041	Oxct1	55.561	40.241	0.466	7.42877e-05	0.00238795	3-oxoacid CoA transferase 1
66835	Snord123	6.365	20.056	-1.598	7.47581e-05	0.00239355	small nucleolar RNA, C/D box 123
NA	Lphn1	20.747	26.421	-0.35	7.47206e-05	0.00239355	NA
103963	Rpn1	130.395	157.221	-0.27	7.47756e-05	0.00239355	ribophorin I
28019	Ing4	48.747	41.16	0.241	7.48722e-05	0.00239355	inhibitor of growth family, member 4
629114	Defb23	584.92	216.766	1.474	7.53659e-05	0.00239414	defensin beta 23
NA	D6Mm5e	1.063	2.994	-1.46	7.55623e-05	0.00239414	NA
75954	5033403H07Rik	24.049	53.086	-1.127	7.54008e-05	0.00239414	RIKEN cDNA 5033403H07 gene
171212	Galnt10	17.331	31.564	-0.836	7.55608e-05	0.00239414	UDP-N-acetyl-alpha-D-galactosamine:polypeptide N-acetylgalactosaminyltransferase 10
243371	Lrrc61	8.369	11.897	-0.501	7.51219e-05	0.00239414	leucine rich repeat containing 61
67526	Atg12	42.457	30.848	0.459	7.56089e-05	0.00239414	autophagy related 12
53893	Nudt5	11.424	8.342	0.45	7.53123e-05	0.00239414	nudix (nucleoside diphosphate linked moiety X)-type motif 5
20425	Shmt1	5.782	8.392	-0.538	7.58977e-05	0.00240003	serine hydroxymethyltransferase 1 (soluble)
12494	Cd38	1.761	2.912	-0.723	7.61052e-05	0.00240334	CD38 antigen
330921	Pate2	30.428	7.285	2.383	7.69562e-05	0.00242365	prostate and testis expressed 2
56291	Styx	0.757	0.294	1.347	7.6858e-05	0.00242365	serine/threonine/tyrosine interaction protein
105787	Prkaa1	9.503	6.185	0.647	7.74407e-05	0.00243431	protein kinase, AMP-activated, alpha 1 catalytic subunit
69798	1810044D09Rik	22.208	32.505	-0.54	7.75033e-05	0.00243431	RIKEN cDNA 1810044D09 gene
74140	Tm9sf1	52.365	65.923	-0.334	7.90296e-05	0.00247892	transmembrane 9 superfamily member 1
96979	Ptges2	17.831	22.481	-0.333	7.93343e-05	0.00248513	prostaglandin E synthase 2
270685	Mthfd1l	10.392	6.773	0.605	8.02403e-05	0.00250843	methylenetetrahydrofolate dehydrogenase (NADP+ dependent) 1-like
77582	Mboat7	26.552	21.033	0.334	8.0293e-05	0.00250843	membrane bound O-acyltransferase domain containing 7
72281	Sh2d4a	1.12	2.189	-0.949	8.0839e-05	0.00251874	SH2 domain containing 4A
231630	Ficd	8.935	13.37	-0.574	8.0833e-05	0.00251874	FIC domain containing
17978	Ncoa2	17.719	11.382	0.66	8.15592e-05	0.00253442	nuclear receptor coactivator 2
230757	5730409E04Rik	3.192	4.613	-0.517	8.1528e-05	0.00253442	RIKEN cDNA 5730409E04Rik gene
74068	Asz1	0.032	0.413	-3.283	8.21917e-05	0.00255068	ankyrin repeat, SAM and basic leucine zipper domain containing 1
NA	Gm11602	2.327	1.425	0.699	8.23886e-05	0.00255339	NA
53791	Tlr5	4.388	2.343	0.914	8.31193e-05	0.00257262	toll-like receptor 5
15212	Hexb	198.852	138.908	0.512	8.36991e-05	0.00258714	hexosaminidase B
81910	Rrbp1	68.685	82.754	-0.27	8.397e-05	0.00259207	ribosome binding protein 1
112407	Egln3	11.584	6.708	0.79	8.43514e-05	0.00260041	egl-9 family hypoxia-inducible factor 3
12476	Cd151	122.745	146.088	-0.252	8.48618e-05	0.00261269	CD151 antigen
193813	Mcfd2	92.973	70.904	0.389	8.56415e-05	0.00263322	multiple coagulation factor deficiency 2
57444	Isg20	90.328	61.013	0.575	8.57929e-05	0.00263441	interferon-stimulated protein
68423	Ankrd13d	7.519	9.922	-0.399	8.60347e-05	0.00263695	ankyrin repeat domain 13 family, member D
72981	Prkrir	17.432	20.028	-0.2	8.61017e-05	0.00263695	protein-kinase, interferon-inducible double stranded RNA dependent inhibitor, repressor of (P58 repressor)
14679	Gnai3	92.032	61.668	0.597	8.62296e-05	0.0026374	guanine nucleotide binding protein (G protein), alpha inhibiting 3
67210	Gatad1	21.015	28.486	-0.435	8.6409e-05	0.00263943	GATA zinc finger domain containing 1
223773	Zbed4	1.016	0.592	0.771	8.72519e-05	0.0026617	zinc finger, BED type containing 4
18826	Lcp1	99.883	138.818	-0.473	8.82028e-05	0.00268719	lymphocyte cytosolic protein 1
226856	Lpgat1	25.13	15.021	0.766	8.85758e-05	0.00269504	lysophosphatidylglycerol acyltransferase 1
22035	Tnfsf10	0.958	1.699	-0.819	8.90086e-05	0.00270468	tumor necrosis factor (ligand) superfamily, member 10
213484	Nudt18	10.417	15.389	-0.559	8.95283e-05	0.00271693	nudix (nucleoside diphosphate linked moiety X)-type motif 18
67382	Brd3	19.669	15.168	0.374	9.08893e-05	0.00275466	bromodomain containing 3
218518	Marveld2	11.8	8.66	0.446	9.10122e-05	0.0027548	MARVEL (membrane-associating) domain containing 2
72585	Lypd1	0	0.07	-2.138	9.17263e-05	0.00276923	Ly6/Plaur domain containing 1
225182	Rbbp8	9.33	5.608	0.755	9.16178e-05	0.00276923	retinoblastoma binding protein 8
17118	Marcks	22.358	16.607	0.427	9.20615e-05	0.00277576	myristoylated alanine rich protein kinase C substrate
16949	Loxl1	3.448	6.731	-0.958	9.28494e-05	0.0027923	lysyl oxidase-like 1
17105	Lyz2	51.86	32.058	0.683	9.2794e-05	0.0027923	lysozyme 2
NA	2610002J02Rik	12.897	19.037	-0.561	9.33025e-05	0.00280232	NA
77056	Tmco4	6.955	9.163	-0.402	9.48939e-05	0.00284645	transmembrane and coiled-coil domains 4
67082	1700011H14Rik	45.771	17.716	1.383	9.5412e-05	0.002851	RIKEN cDNA 1700011H14 gene
268739	Arhgef40	36.6	46.885	-0.356	9.54031e-05	0.002851	Rho guanine nucleotide exchange factor (GEF) 40
18260	Ocln	15.499	12.466	0.314	9.53984e-05	0.002851	occludin
18708	Pik3r1	23.128	17.545	0.401	9.578e-05	0.00285833	phosphatidylinositol 3-kinase, regulatory subunit, polypeptide 1 (p85 alpha)
56320	Dbn1	3.373	5.348	-0.668	9.66451e-05	0.00288047	drebrin 1
211978	Zfyve26	8.566	5.537	0.625	9.68016e-05	0.00288145	zinc finger, FYVE domain containing 26
76608	Hectd3	10.046	12.269	-0.288	9.75827e-05	0.002901	HECT domain containing 3
NA	Fam158a	9.389	14.476	-0.62	9.78515e-05	0.0029016	NA
20732	Spint1	61.292	47.41	0.379	9.77286e-05	0.0029016	serine protease inhibitor, Kunitz type 1
19305	Pex5	24.612	21.444	0.198	9.83975e-05	0.00291409	peroxisomal biogenesis factor 5
269704	Zfp664	23.585	27.593	-0.225	9.88013e-05	0.00291864	zinc finger protein 664
16882	Lig3	13.329	11.503	0.212	9.87228e-05	0.00291864	ligase III, DNA, ATP-dependent
18145	Npc1	10.59	6.672	0.664	9.89377e-05	0.00291871	Niemann-Pick type C1
108148	Galnt2	78.192	58.232	0.423	9.90537e-05	0.00291871	UDP-N-acetyl-alpha-D-galactosamine:polypeptide N-acetylgalactosaminyltransferase 2
214579	Aldh5a1	10.449	8.111	0.365	9.94395e-05	0.00292638	aldhehyde dehydrogenase family 5, subfamily A1
13641	Efnb1	12.727	17.173	-0.429	0.000100105	0.00294226	ephrin B1
68742	Tmem219	18.257	27.652	-0.595	0.000100489	0.00294982	transmembrane protein 219
13610	S1pr3	4.307	9.876	-1.266	0.000101409	0.00297309	sphingosine-1-phosphate receptor 3
69161	Manbal	21.222	28.316	-0.403	0.000101805	0.00297723	mannosidase, beta A, lysosomal-like
211548	Nomo1	27.274	32.655	-0.26	0.000101687	0.00297723	nodal modulator 1
18553	Pcsk6	0.441	0.984	-1.147	0.000102002	0.00297925	proprotein convertase subtilisin/kexin type 6
21807	Tsc22d1	69.405	54.607	0.353	0.000103376	0.00301561	TSC22 domain family, member 1
237782	Smcr8	4.406	5.584	-0.342	0.000104082	0.0030324	Smith-Magenis syndrome chromosome region, candidate 8 homolog (human)
53605	Nap1l1	14.877	10.81	0.468	0.000104425	0.00303862	nucleosome assembly protein 1-like 1
17476	Mpeg1	10.865	6.379	0.775	0.000104616	0.00304038	macrophage expressed gene 1
107895	Mgat5	0.564	1.575	-1.464	0.000105151	0.00305213	mannoside acetylglucosaminyltransferase 5
56503	Ankrd49	13.004	9.767	0.41	0.000105951	0.00307152	ankyrin repeat domain 49
13924	Ptprv	21.791	15.458	0.505	0.000106242	0.00307613	protein tyrosine phosphatase, receptor type, V
NA	2010002N04Rik	10.61	16.101	-0.598	0.000106492	0.00307956	NA
11639	Ak4	13.058	7.72	0.753	0.000106887	0.00308333	adenylate kinase 4
68539	Tmem109	27.846	38.016	-0.451	0.00010683	0.00308333	transmembrane protein 109
22371	Vwf	1.263	2.289	-0.849	0.000108266	0.00311097	Von Willebrand factor homolog
77905	Fate1	2.376	4.372	-0.849	0.000108511	0.00311097	fetal and adult testis expressed 1
77015	Mpped2	6.204	3.816	0.72	0.000108193	0.00311097	metallophosphoesterase domain containing 2
218138	Gmds	12.526	19.292	-0.62	0.000108441	0.00311097	GDP-mannose 4, 6-dehydratase
57436	Gabarapl1	82.07	100.609	-0.289	0.000108105	0.00311097	gamma-aminobutyric acid (GABA) A receptor-associated protein-like 1
72931	Swi5	185.52	249.09	-0.424	0.00010879	0.00311335	SWI5 recombination repair homolog (yeast)
108911	Rcc2	36.908	46.512	-0.333	0.000108861	0.00311335	regulator of chromosome condensation 2
268663	Cdhr2	2.553	1.127	1.223	0.00010952	0.00312454	cadherin-related family member 2
74451	Pgs1	13.486	16.804	-0.32	0.000109481	0.00312454	phosphatidylglycerophosphate synthase 1
237758	Zfp454	0.32	0.929	-1.521	0.000109712	0.0031262	zinc finger protein 454
73707	Gucy2g	2.315	4.423	-0.917	0.000110092	0.00313318	guanylate cyclase 2g
73828	Dcaf4	17.685	13.097	0.425	0.000110897	0.00315225	DDB1 and CUL4 associated factor 4
26381	Esrrg	3.517	2.005	0.824	0.000111236	0.00315806	estrogen-related receptor gamma
50850	Spast	13.672	9.606	0.508	0.000111864	0.00317203	spastin
233902	Fbxl19	22.801	17.357	0.395	0.000112079	0.00317426	F-box and leucine-rich repeat protein 19
18378	Omp	11.16	20.333	-0.866	0.000112217	0.0031743	olfactory marker protein
18676	Phf2	15.071	18.27	-0.278	0.000113094	0.00319524	PHD finger protein 2
14886	Gtf2i	75.054	65.963	0.187	0.000114588	0.00323354	general transcription factor II I
NA	Fam55b	39.251	24.551	0.679	0.000115285	0.00324927	NA
213391	Rassf4	7.734	5.239	0.572	0.00011582	0.00325981	Ras association (RalGDS/AF-6) domain family member 4
56440	Snx1	125.453	178.115	-0.509	0.000116078	0.00325981	sorting nexin 1
66054	Cndp2	310.462	235.742	0.402	0.00011606	0.00325981	CNDP dipeptidase 2 (metallopeptidase M20 family)
100504195	Micalcl	0.983	2.109	-1.124	0.000116448	0.00326628	MICAL C-terminal like
242377	Pm20d2	5.328	8.596	-0.688	0.00011755	0.00329323	peptidase M20 domain containing 2
74901	Kbtbd11	12.903	10.181	0.34	0.000117704	0.00329359	kelch repeat and BTB (POZ) domain containing 11
67760	Slc38a2	23.477	15.855	0.557	0.000118125	0.00330141	solute carrier family 38, member 2
83433	Trem2	12.659	6.596	0.982	0.000118695	0.00331338	triggering receptor expressed on myeloid cells 2
14057	Sfxn1	29.223	20.344	0.524	0.000119016	0.00331836	sideroflexin 1
52250	Reep1	6.018	4.148	0.524	0.000119736	0.00333049	receptor accessory protein 1
104015	Synj1	3.878	2.764	0.491	0.000119712	0.00333049	synaptojanin 1
54632	Ftsj1	8.892	11.286	-0.341	0.0001199	0.00333109	FtsJ homolog 1 (E. coli)
NA	Fam55c	4.496	2.784	0.685	0.000120444	0.00334221	NA
67606	Fibin	1.588	2.906	-0.853	0.000120761	0.00334307	fin bud initiation factor homolog (zebrafish)
83797	Smarcd1	11.161	8.993	0.313	0.000120701	0.00334307	SWI/SNF related, matrix associated, actin dependent regulator of chromatin, subfamily d, member 1
69721	Nkiras1	3.257	4.426	-0.441	0.000121232	0.00335211	NFKB inhibitor interacting Ras-like protein 1
11556	Adrb3	0.01	0.385	-3.86	0.000121978	0.00336477	adrenergic receptor, beta 3
240892	Dusp27	0.499	1.12	-1.164	0.000121871	0.00336477	dual specificity phosphatase 27 (putative)
66805	Tspan1	27.708	52.82	-0.941	0.000122412	0.00337276	tetraspanin 1
100043102	4632428C04Rik	1.821	2.916	-0.717	0.000123187	0.00338611	RIKEN cDNA 4632428C04 gene
69587	Pcgf3	13.556	9.321	0.54	0.00012316	0.00338611	polycomb group ring finger 3
16913	Psmb8	19.013	10.374	0.897	0.000123719	0.00339436	proteasome (prosome, macropain) subunit, beta type 8 (large multifunctional peptidase 7)
26901	Deb1	28.199	37.744	-0.418	0.000123778	0.00339436	differentially expressed in B16F10 1
11428	Aco1	88.692	72.06	0.299	0.000124288	0.00340437	aconitase 1
NA	Fam176b	26.298	17.447	0.624	0.000124472	0.0034048	NA
497652	Acd	15.404	21.798	-0.493	0.000124596	0.0034048	adrenocortical dysplasia
22276	Uros	10.206	14.682	-0.524	0.000125068	0.00341371	uroporphyrinogen III synthase
234852	Chmp1a	39.875	49.113	-0.297	0.000125359	0.00341764	charged multivesicular body protein 1A
99311	Commd7	10.417	12.498	-0.258	0.000125753	0.00342439	COMM domain containing 7
12142	Prdm1	0.637	1.123	-0.819	0.000126117	0.00342998	PR domain containing 1, with ZNF domain
20564	Slit3	4.487	7.684	-0.778	0.000126252	0.00342998	slit homolog 3 (Drosophila)
11669	Aldh2	158.237	195.262	-0.305	0.000128574	0.00348899	aldehyde dehydrogenase 2, mitochondrial
228061	Agps	12.217	7.169	0.82	0.000128942	0.00349491	alkylglycerone phosphate synthase
380701	Slc47a2	0.471	2.771	-2.527	0.000129977	0.0035148	solute carrier family 47, member 2
21887	Tle3	18.75	15.122	0.31	0.000129833	0.0035148	transducin-like enhancer of split 3, homolog of Drosophila E(spl)
228662	Btbd3	6.941	5.347	0.374	0.000130187	0.0035164	BTB (POZ) domain containing 3
225187	Ankrd29	7.831	4.127	0.941	0.000130452	0.00351949	ankyrin repeat domain 29
232164	Paip2b	13.115	17.655	-0.427	0.000131728	0.0035498	poly(A) binding protein interacting protein 2B
21454	Tcp1	101.776	88.711	0.198	0.000131962	0.00355201	t-complex protein 1
232156	Slc4a5	0.445	0.993	-1.166	0.000132323	0.00355488	solute carrier family 4, sodium bicarbonate cotransporter, member 5
15902	Id2	44.346	32.041	0.471	0.000132373	0.00355488	inhibitor of DNA binding 2
70110	Ifi35	18.124	23.511	-0.374	0.000133057	0.00356915	interferon-induced protein 35
107476	Acaca	2.671	3.587	-0.439	0.00013388	0.00358309	acetyl-Coenzyme A carboxylase alpha
15574	Hus1	5.059	3.771	0.421	0.000133884	0.00358309	Hus1 homolog (S. pombe)
21683	Tecta	0.025	6.036	-8.099	0.000135433	0.00361624	tectorin alpha
18700	Piga	10.879	7.154	0.62	0.000135323	0.00361624	phosphatidylinositol glycan anchor biosynthesis, class A
30785	Cttnbp2	2.934	7.584	-1.329	0.000135946	0.00362581	cortactin binding protein 2
72190	2510009E07Rik	5.733	11.72	-1.036	0.000136442	0.00363487	RIKEN cDNA 2510009E07 gene
58988	Rps6kb2	20.517	15.079	0.445	0.000138034	0.00367308	ribosomal protein S6 kinase, polypeptide 2
52696	Zwint	33.048	21.88	0.597	0.000138725	0.00368727	ZW10 interactor
101187	Parp11	5.985	7.42	-0.309	0.000139045	0.00369159	poly (ADP-ribose) polymerase family, member 11
20224	Sar1a	61.851	74.392	-0.262	0.000139213	0.00369183	SAR1 gene homolog A (S. cerevisiae)
56468	Socs5	5.646	4.424	0.354	0.000139872	0.0037051	suppressor of cytokine signaling 5
104718	Ttc7b	27.105	51.319	-0.919	0.000140319	0.00370876	tetratricopeptide repeat domain 7B
73137	Prrc1	26.956	30.765	-0.19	0.000140328	0.00370876	proline-rich coiled-coil 1
227631	Sohlh1	12.378	0.11	6.311	0.000140677	0.00371377	spermatogenesis and oogenesis specific basic helix-loop-helix 1
27045	Nit1	54.714	76.538	-0.485	0.000140956	0.00371695	nitrilase 1
329739	Fam102b	7.63	11.346	-0.569	0.000141725	0.00373301	family with sequence similarity 102, member B
245610	Nxf3	98.595	53.313	0.918	0.000142404	0.00374665	nuclear RNA export factor 3
NA	Pppde1	10.856	6.869	0.666	0.000143227	0.00376406	NA
67365	Hdhd1a	0.233	0	2.74	0.000144818	0.00380159	haloacid dehalogenase-like hydrolase domain containing 1A
211488	Ado	31.161	23.28	0.418	0.000145179	0.00380374	2-aminoethanethiol (cysteamine) dioxygenase
17999	Nedd4	142.779	120.197	0.253	0.000145226	0.00380374	neural precursor cell expressed, developmentally down-regulated 4
238130	Dock4	1.758	4.845	-1.394	0.000146513	0.00382851	dedicator of cytokinesis 4
71592	Pogk	16.067	10.805	0.574	0.000146505	0.00382851	pogo transposable element with KRAB domain
319618	Dcp1b	4.658	3.569	0.389	0.000146663	0.00382851	DCP1 decapping enzyme homolog B (S. cerevisiae)
66878	Riok3	41.091	28.959	0.507	0.00014822	0.00386483	RIO kinase 3
320571	Atp8b5	1.344	0.717	0.901	0.00014888	0.00387338	ATPase, class I, type 8B, member 5
NA	AI316807	10.972	15.831	-0.516	0.000148759	0.00387338	NA
26972	Spo11	0.499	1.716	-1.715	0.000149324	0.00388059	SPO11 meiotic protein covalently bound to DSB
13041	Ctsw	3.79	0.875	2.045	0.00014964	0.00388449	cathepsin W
64177	Trpv6	29.913	22.017	0.443	0.000149849	0.00388558	transient receptor potential cation channel, subfamily V, member 6
195040	Tmem199	15.082	18.729	-0.313	0.000150232	0.00388856	transmembrane protein 199
16668	Krt18	250.115	290.26	-0.215	0.000150297	0.00388856	keratin 18
56538	Klk11	0.071	0	1.762	0.000150676	0.00388973	kallikrein related-peptidase 11
52592	Brms1l	16.348	12.202	0.422	0.000150552	0.00388973	breast cancer metastasis-suppressor 1-like
209837	Slc38a5	1915.87	3815.3	-0.994	0.000151497	0.00390461	solute carrier family 38, member 5
231712	Trafd1	17.463	15.121	0.209	0.000151587	0.00390461	TRAF type zinc finger domain containing 1
NA	4732471D19Rik	2.821	1.874	0.589	0.000152166	0.0039109	NA
27878	Tada1	13.883	11.066	0.326	0.000152096	0.0039109	transcriptional adaptor 1
16433	Cuzd1	1471.16	1242.85	0.243	0.000153691	0.00394576	CUB and zona pellucida-like domains 1
69608	Sec24d	39.804	52.907	-0.41	0.00015591	0.00399832	Sec24 related gene family, member D (S. cerevisiae)
268417	Zkscan17	6.061	8.41	-0.472	0.000156458	0.00400797	zinc finger with KRAB and SCAN domains 17
11658	Alcam	35.809	20.895	0.816	0.000157401	0.00402771	activated leukocyte cell adhesion molecule
319742	Mpzl3	2.472	1.451	0.767	0.000157702	0.00403098	myelin protein zero-like 3
30925	Slamf6	7.502	0.857	3.293	0.000158387	0.00404407	SLAM family member 6
231148	Ablim2	2.642	4.858	-0.88	0.000158575	0.00404444	actin-binding LIM protein 2
208650	Cblb	4.087	2.943	0.474	0.000159971	0.00407559	Casitas B-lineage lymphoma b
216860	Neurl4	16.144	12.665	0.349	0.000160443	0.00408317	neuralized E3 ubiquitin protein ligase 4
52637	Cisd1	31.525	40.939	-0.375	0.000160795	0.00408767	CDGSH iron sulfur domain 1
67554	Slc25a30	33.956	21.373	0.667	0.000162009	0.00410512	solute carrier family 25, member 30
56210	Rev1	6.63	5.12	0.373	0.000161699	0.00410512	REV1 homolog (S. cerevisiae)
13528	Dtnb	24.181	30.942	-0.35	0.000161868	0.00410512	dystrobrevin, beta
19684	Rdx	41.565	30.568	0.464	0.000162595	0.00411548	radixin
209032	Zc3hav1l	2.419	1.543	0.647	0.000164375	0.00415605	zinc finger CCCH-type, antiviral 1-like
74559	Elovl7	7.213	4.49	0.682	0.000164762	0.00415937	ELOVL family member 7, elongation of long chain fatty acids (yeast)
20544	Slc9a1	16.163	19.655	-0.283	0.000164863	0.00415937	solute carrier family 9 (sodium/hydrogen exchanger), member 1
229473	D930015E06Rik	12.812	8.942	0.519	0.000165321	0.00416641	RIKEN cDNA D930015E06 gene
74202	Fblim1	15.119	21.396	-0.488	0.000166323	0.00418713	filamin binding LIM protein 1
64451	Dip2a	5.51	7.778	-0.511	0.000166564	0.00418869	DIP2 disco-interacting protein 2 homolog A (Drosophila)
26900	Ddx3y	23.383	11.216	1.154	0.000167062	0.0041967	DEAD (Asp-Glu-Ala-Asp) box polypeptide 3, Y-linked
227693	Zer1	15.22	18.932	-0.31	0.00016739	0.00419886	zyg-11 related, cell cycle regulator
268936	Brpf3	11.573	9.528	0.281	0.000167508	0.00419886	bromodomain and PHD finger containing, 3
13858	Eps15	16.942	12.081	0.508	0.000167818	0.00420212	epidermal growth factor receptor pathway substrate 15
71523	8430429K09Rik	1.044	1.675	-0.67	0.000169099	0.00422965	RIKEN cDNA 8430429K09 gene
98366	Smap1	34.481	27.49	0.329	0.000169925	0.00424576	small ArfGAP 1
16997	Ltbp2	15.142	19.574	-0.37	0.000170169	0.0042473	latent transforming growth factor beta binding protein 2
171543	Bmf	17.873	11.769	0.618	0.000171305	0.00427111	BCL2 modifying factor
13032	Ctsc	39.198	27.721	0.492	0.000172436	0.00429405	cathepsin C
56418	Ykt6	41.758	49.092	-0.232	0.000172594	0.00429405	YKT6 homolog (S. Cerevisiae)
19934	Rpl22	111.572	132.992	-0.253	0.000173367	0.00430869	ribosomal protein L22
NA	2810002N01Rik	23.687	30.528	-0.361	0.000173664	0.00431148	NA
13389	Dll3	0.099	0	2.581	0.000174493	0.00432746	delta-like 3 (Drosophila)
330470	Bsph1	198.471	105.253	0.924	0.000175424	0.00434592	binder of sperm protein homolog 1
22601	Yap1	40.839	34.31	0.257	0.000175698	0.0043481	yes-associated protein 1
13819	Epas1	34.322	46.654	-0.445	0.000175917	0.00434892	endothelial PAS domain protein 1
11622	Ahr	5.832	3.817	0.611	0.000177427	0.00437762	aryl-hydrocarbon receptor
240396	Mex3c	18.934	14.419	0.392	0.000177453	0.00437762	mex3 homolog C (C. elegans)
18458	Pabpc1	101.681	121.839	-0.261	0.000177905	0.00438414	poly(A) binding protein, cytoplasmic 1
66309	Tmem128	25.778	32.285	-0.325	0.000178846	0.00440266	transmembrane protein 128
28200	Dhrs4	25.407	33.872	-0.415	0.000179915	0.0044243	dehydrogenase/reductase (SDR family) member 4
66412	Arrdc4	13.989	9.831	0.514	0.000182298	0.00447349	arrestin domain containing 4
68477	Rmnd5a	24.297	18.896	0.368	0.000182214	0.00447349	required for meiotic nuclear division 5 homolog A (S. cerevisiae)
105853	Mal2	12.779	7.588	0.777	0.000183717	0.00450358	mal, T cell differentiation protein 2
268345	Kcnc2	2.159	1.204	0.838	0.00018618	0.00455916	potassium voltage gated channel, Shaw-related subfamily, member 2
71932	Ephx3	0.587	1.576	-1.401	0.000186564	0.00456379	epoxide hydrolase 3
20409	Ostf1	34.692	28.101	0.304	0.000188335	0.00460227	osteoclast stimulating factor 1
28105	Trim36	32.458	19.118	0.768	0.000188783	0.00460841	tripartite motif-containing 36
17189	Mb	9.91	5.668	0.802	0.000189472	0.00461557	myoglobin
16646	Kpna1	19.467	13.315	0.563	0.000189313	0.00461557	karyopherin (importin) alpha 1
19775	Xpr1	13.363	9.81	0.448	0.000190342	0.00462711	xenotropic and polytropic retrovirus receptor 1
233863	Gtf3c1	14.466	18.449	-0.355	0.000190274	0.00462711	general transcription factor III C 1
105887	Ugt3a1	0.467	0.1	2.034	0.000190929	0.00463173	UDP glycosyltransferases 3 family, polypeptide A1
13645	Egf	6.945	4.441	0.649	0.000190873	0.00463173	epidermal growth factor
16800	Arhgef2	9.154	11.923	-0.383	0.000191768	0.00464724	rho/rac guanine nucleotide exchange factor (GEF) 2
64453	Zfp280b	3.516	2.552	0.462	0.000192283	0.00465489	zinc finger protein 280B
329078	Emx2os	3.017	2.051	0.56	0.000192899	0.00466496	Emx2 opposite strand/antisense transcript (non-protein coding)
64008	Aqp9	54.465	34.579	0.662	0.000193217	0.00466781	aquaporin 9
74126	Syvn1	54.966	71.287	-0.374	0.000195335	0.00471409	synovial apoptosis inhibitor 1, synoviolin
78334	Cdk19	6.291	4.893	0.362	0.000200055	0.00482302	cyclin-dependent kinase 19
20821	Trim21	4.761	3.267	0.54	0.000202178	0.00486918	tripartite motif-containing 21
233168	AI987944	6.209	3.589	0.837	0.000203285	0.00489077	expressed sequence AI987944
20602	Ncor2	31.945	39.71	-0.314	0.000204359	0.00491156	nuclear receptor co-repressor 2
12304	Pdia4	305.871	384.463	-0.332	0.000204635	0.00491314	protein disulfide isomerase associated 4
NA	1700040I03Rik	4.443	6.999	-0.65	0.000205122	0.00491746	NA
74198	Dtx2	6.612	4.777	0.466	0.000205237	0.00491746	deltex 2 homolog (Drosophila)
231986	Jazf1	2.913	1.726	0.75	0.000207583	0.00496348	JAZF zinc finger 1
77040	Atg16l1	19.987	14.975	0.43	0.000207477	0.00496348	autophagy related 16-like 1 (S. cerevisiae)
219144	Arl11	0.776	0.262	1.511	0.000209129	0.00499023	ADP-ribosylation factor-like 11
232560	Caprin2	5.32	8.446	-0.665	0.000209123	0.00499023	caprin family member 2
67282	Ccdc53	16.244	21.008	-0.367	0.000210429	0.00501612	coiled-coil domain containing 53
73389	Hbp1	35.635	27.485	0.374	0.000211785	0.0050433	high mobility group box transcription factor 1
22628	Ywhag	38.167	30.673	0.317	0.000212644	0.00505858	tyrosine 3-monooxygenase/tryptophan 5-monooxygenase activation protein, gamma polypeptide
103140	Gstt3	123.962	94.422	0.39	0.000213766	0.00508009	glutathione S-transferase, theta 3
107869	Cth	31.389	21.532	0.542	0.000215638	0.00511723	cystathionase (cystathionine gamma-lyase)
55978	Ift20	67.07	82.852	-0.304	0.000215767	0.00511723	intraflagellar transport 20
18164	Nptx1	18.337	11.624	0.656	0.000217113	0.00513455	neuronal pentraxin 1
320878	Mical2	7.359	10.185	-0.476	0.000216917	0.00513455	microtubule associated monooxygenase, calponin and LIM domain containing 2
72399	Brap	20.803	26.562	-0.349	0.000217157	0.00513455	BRCA1 associated protein
14252	Flot2	20.367	25.548	-0.325	0.000217635	0.00514063	flotillin 2
56737	Alg2	31.282	22.599	0.476	0.00021794	0.00514264	asparagine-linked glycosylation 2 (alpha-1,3-mannosyltransferase)
22057	Tob1	11.092	15.803	-0.508	0.000218592	0.0051528	transducer of ErbB-2.1
13074	Cyp17a1	6.594	4.438	0.563	0.000219236	0.00516277	cytochrome P450, family 17, subfamily a, polypeptide 1
57776	Ttyh1	2.42	6.192	-1.361	0.000219645	0.0051672	tweety homolog 1 (Drosophila)
56722	Litaf	65.744	112.315	-0.771	0.000221142	0.00519258	LPS-induced TN factor
14702	Gng2	2.533	4.025	-0.659	0.000221169	0.00519258	guanine nucleotide binding protein (G protein), gamma 2
52639	Wipi1	19.735	12.938	0.608	0.000222147	0.00520924	WD repeat domain, phosphoinositide interacting 1
NA	1810006K21Rik	182.019	241.655	-0.406	0.000222325	0.00520924	NA
232400	BC048546	11.579	18.935	-0.702	0.000224356	0.00525155	cDNA sequence BC048546
78004	Prr15	19.523	14.466	0.428	0.000224905	0.00525386	proline rich 15
29876	Clic4	36.827	28.03	0.391	0.000224878	0.00525386	chloride intracellular channel 4 (mitochondrial)
224794	Enpp4	17.315	12.164	0.512	0.000226114	0.00527682	ectonucleotide pyrophosphatase/phosphodiesterase 4
29809	Rabgap1l	4.43	2.955	0.61	0.000226649	0.00528403	RAB GTPase activating protein 1-like
66230	Mrps28	19.806	25.626	-0.37	0.000227134	0.00529003	mitochondrial ribosomal protein S28
225929	Patl1	11.17	8.538	0.387	0.000228508	0.00531674	protein associated with topoisomerase II homolog 1 (yeast)
234677	Ces4a	0	0.128	-3.09	0.000229401	0.00532161	carboxylesterase 4A
74246	Gale	12.318	19.128	-0.678	0.000229126	0.00532161	galactose-4-epimerase, UDP
12660	Chka	23.145	18.136	0.356	0.000229365	0.00532161	choline kinase alpha
635253	Usp51	2.852	1.102	1.396	0.000229866	0.00532518	ubiquitin specific protease 51
57915	Tbc1d1	34.275	29.331	0.221	0.000230012	0.00532518	TBC1 domain family, member 1
241275	Noxa1	0.014	0.279	-3.104	0.00023065	0.00532939	NADPH oxidase activator 1
98878	Ehd4	11.647	17.026	-0.559	0.000230637	0.00532939	EH-domain containing 4
18438	P2rx4	17.297	13.381	0.368	0.000231458	0.00534278	purinergic receptor P2X, ligand-gated ion channel 4
22269	Upk2	0.857	2.36	-1.363	0.000232094	0.00535216	uroplakin 2
68833	Pdcl3	17.342	20.749	-0.261	0.00023326	0.00537372	phosducin-like 3
11306	Abcb7	15.425	8.546	0.906	0.000234211	0.00538094	ATP-binding cassette, sub-family B (MDR/TAP), member 7
14205	Figf	4.206	6.799	-0.681	0.000234265	0.00538094	c-fos induced growth factor
15893	Ica1	11.918	17.026	-0.514	0.000234231	0.00538094	islet cell autoantigen 1
12163	Bmp8a	0.857	1.982	-1.199	0.000234863	0.00538408	bone morphogenetic protein 8a
18400	Slc22a18	1.632	3.357	-1.064	0.000234759	0.00538408	solute carrier family 22 (organic cation transporter), member 18
74026	Msl1	31.93	25.556	0.321	0.000235918	0.00540296	male-specific lethal 1 homolog (Drosophila)
77446	Heg1	3.955	6.178	-0.633	0.000237842	0.00543636	HEG homolog 1 (zebrafish)
18103	Nme2	46.78	64.729	-0.465	0.000237697	0.00543636	NME/NM23 nucleoside diphosphate kinase 2
13482	Dpp4	36.886	20.885	0.822	0.000238145	0.00543762	dipeptidylpeptidase 4
70640	Dcp2	8.494	5.005	0.795	0.000238365	0.00543762	DCP2 decapping enzyme homolog (S. cerevisiae)
12029	Bcl6b	1.205	1.987	-0.718	0.000239226	0.00543762	B cell CLL/lymphoma 6, member B
399101	Snhg3	24.857	35.759	-0.518	0.000239072	0.00543762	small nucleolar RNA host gene 3
11603	Agrn	52.816	42.028	0.331	0.000239274	0.00543762	agrin
216760	Mfap3	8.925	7.11	0.33	0.000239295	0.00543762	microfibrillar-associated protein 3
83921	Tmem2	5.902	3.645	0.688	0.000240894	0.00546862	transmembrane protein 2
NA	AI428936	3.349	1.86	0.831	0.000241311	0.00547276	NA
214133	Tet2	7.539	5.107	0.581	0.000243275	0.00551195	tet methylcytosine dioxygenase 2
225028	Map4k3	24.881	17.781	0.492	0.000244333	0.0055252	mitogen-activated protein kinase kinase kinase kinase 3
66867	Hmg20a	26.289	22.485	0.226	0.000244187	0.0055252	high mobility group 20A
66863	Lztr1	22.093	18.809	0.234	0.00024462	0.00552632	leucine-zipper-like transcriptional regulator, 1
67943	Mesdc2	15.822	18.638	-0.233	0.000245653	0.0055443	mesoderm development candidate 2
69068	1810011O10Rik	20.038	30.599	-0.609	0.000247796	0.00558727	RIKEN cDNA 1810011O10 gene
114716	Spred2	10.002	12.934	-0.384	0.000248745	0.00560325	sprouty-related, EVH1 domain containing 2
66111	Tmed3	308.495	405.917	-0.394	0.00025069	0.00563617	transmembrane emp24 domain containing 3
240752	Pik3c2b	1.543	2.012	-0.378	0.000250573	0.00563617	phosphoinositide-3-kinase, class 2, beta polypeptide
12321	Calu	118.366	94.149	0.329	0.00025194	0.00565883	calumenin
74424	Tmc5	32.484	19.611	0.718	0.000253027	0.00567777	transmembrane channel-like gene family 5
75089	Uhrf1bp1l	20.748	14.845	0.487	0.000253407	0.00568083	UHRF1 (ICBP90) binding protein 1-like
13180	Pcbd1	72.651	52.268	0.474	0.000255486	0.00571647	pterin 4 alpha carbinolamine dehydratase/dimerization cofactor of hepatocyte nuclear factor 1 alpha (TCF1) 1
27419	Naglu	40.183	30.919	0.374	0.000255406	0.00571647	alpha-N-acetylglucosaminidase (Sanfilippo disease IIIB)
NA	C630004H02Rik	0.315	1.316	-2.025	0.000256669	0.00573372	NA
330953	Hcn4	6.769	3.86	0.831	0.000256749	0.00573372	hyperpolarization-activated, cyclic nucleotide-gated K+ 4
12309	S100g	4.537	1.517	1.659	0.000257044	0.00573484	S100 calcium binding protein G
12514	Cd68	10.888	17.379	-0.674	0.000258248	0.0057524	CD68 antigen
14673	Gna12	20.384	25.96	-0.342	0.000258324	0.0057524	guanine nucleotide binding protein, alpha 12
20201	S100a8	3.825	0.542	3.871	0.00025962	0.00576076	S100 calcium binding protein A8 (calgranulin A)
12579	Cdkn2b	1.884	3.007	-0.654	0.000259179	0.00576076	cyclin-dependent kinase inhibitor 2B (p15, inhibits CDK4)
259302	Srgap3	2.558	1.636	0.645	0.000259241	0.00576076	SLIT-ROBO Rho GTPase activating protein 3
66235	Eif1ax	132.269	109.594	0.272	0.000259687	0.00576076	eukaryotic translation initiation factor 1A, X-linked
214791	Sertad4	15.342	10.568	0.535	0.000260167	0.00576593	SERTA domain containing 4
NA	2400001E08Rik	50.102	60.616	-0.28	0.00026052	0.00576826	NA
NA	Zfp259	12.594	15.063	-0.256	0.000261157	0.0057769	NA
20841	Zfp143	4.554	3.441	0.401	0.000263049	0.00580774	zinc finger protein 143
14388	Gab1	26.446	22.164	0.256	0.000262982	0.00580774	growth factor receptor bound protein 2-associated protein 1
76787	Ppfia3	2.162	1.292	0.812	0.000264004	0.00582332	protein tyrosine phosphatase, receptor type, f polypeptide (PTPRF), interacting protein (liprin), alpha 3
73710	Tubb2b	19.12	14.341	0.408	0.000265628	0.00584808	tubulin, beta 2B class IIB
71742	Ulk3	20.05	15.853	0.337	0.000265522	0.00584808	unc-51-like kinase 3
50997	Mpp2	73.481	56.963	0.368	0.00026594	0.00584944	membrane protein, palmitoylated 2 (MAGUK p55 subfamily member 2)
69581	Rhou	15.855	20.198	-0.341	0.000267513	0.00587847	ras homolog gene family, member U
17057	Klrb1a	21.758	37.187	-0.768	0.000268294	0.00589011	killer cell lectin-like receptor subfamily B member 1A
54420	Cldn8	68.192	44.707	0.636	0.000269623	0.00591372	claudin 8
11951	Atp5g1	4.552	7.261	-0.673	0.000274606	0.00601735	ATP synthase, H+ transporting, mitochondrial F0 complex, subunit C1 (subunit 9)
100503970	AY761185	1325.59	596.438	1.239	0.000275164	0.00602393	cDNA sequence AY761185
320817	Atad2b	7.408	4.486	0.756	0.00027651	0.00604771	ATPase family, AAA domain containing 2B
20832	Ssr4	179.483	250.284	-0.478	0.000277395	0.0060614	signal sequence receptor, delta
70887	Dmrtc1a	9.139	13.364	-0.549	0.00027888	0.00608814	DMRT-like family C1a
NA	0610007L01Rik	29.983	36.596	-0.285	0.000279474	0.0060954	NA
14865	Gstm4	20.62	25.964	-0.335	0.000280396	0.00610981	glutathione S-transferase, mu 4
76498	Paqr4	8.058	12.49	-0.61	0.000280793	0.00611276	progestin and adipoQ receptor family member IV
75394	0610040F04Rik	10.422	17.872	-0.775	0.000283569	0.00616743	RIKEN cDNA 0610040F04 gene
94067	Mrpl43	32.823	40.818	-0.309	0.000287033	0.00623696	mitochondrial ribosomal protein L43
NA	Gm5077	2.957	5.131	-0.777	0.000288384	0.00625964	NA
20892	Stra13	52.564	71.338	-0.443	0.000288613	0.00625964	stimulated by retinoic acid 13
218294	Cdc14b	5.751	4.409	0.387	0.000289294	0.00626856	CDC14 cell division cycle 14B
66913	Kdelr2	84.793	104.228	-0.295	0.000289645	0.00627036	KDEL (Lys-Asp-Glu-Leu) endoplasmic reticulum protein retention receptor 2
101476	Plekha1	71.959	54.03	0.416	0.000290102	0.00627444	pleckstrin homology domain containing, family A (phosphoinositide binding specific) member 1
NA	BC055111	0.296	0.027	2.976	0.000291086	0.00628463	NA
270198	Pfkfb4	26.081	20.296	0.358	0.000291112	0.00628463	6-phosphofructo-2-kinase/fructose-2,6-biphosphatase 4
67171	Dram2	18.557	13.173	0.51	0.000291503	0.00628724	DNA-damage regulated autophagy modulator 2
16136	Igll1	0	0.13	-1.896	0.000292043	0.00629309	immunoglobulin lambda-like polypeptide 1
72169	Trim29	3.468	11.192	-1.673	0.000292888	0.00629966	tripartite motif-containing 29
67704	1810037I17Rik	37.51	50.959	-0.435	0.000292772	0.00629966	RIKEN cDNA 1810037I17 gene
232187	Smyd5	8.288	11.124	-0.428	0.000293679	0.00631084	SET and MYND domain containing 5
109294	Prex2	21.885	10.507	1.136	0.000294121	0.00631453	phosphatidylinositol-3,4,5-trisphosphate-dependent Rac exchange factor 2
69606	Mtfmt	3.926	5.692	-0.534	0.000294666	0.00632042	mitochondrial methionyl-tRNA formyltransferase
16665	Krt15	47.752	31.991	0.576	0.000295362	0.00632724	keratin 15
17156	Man1a2	25.88	18.517	0.491	0.000295526	0.00632724	mannosidase, alpha, class 1A, member 2
236792	Mmgt1	16.789	11.419	0.574	0.000296102	0.00633376	membrane magnesium transporter 1
77080	9230110F15Rik	323.623	821.923	-1.326	0.000296968	0.00634067	RIKEN cDNA 9230110F15 gene
14533	Bloc1s1	33.287	48.624	-0.546	0.000296827	0.00634067	biogenesis of lysosomal organelles complex-1, subunit 1
11972	Atp6v0d1	82.094	100.07	-0.283	0.000299213	0.00638275	ATPase, H+ transporting, lysosomal V0 subunit D1
68364	0610030E20Rik	14.365	10.478	0.454	0.000299577	0.00638469	RIKEN cDNA 0610030E20 gene
56321	Aatf	10.069	12.559	-0.313	0.000301935	0.0064232	apoptosis antagonizing transcription factor
NA	2310044G17Rik	14.619	17.568	-0.261	0.000301786	0.0064232	NA
407790	Ndufa4l2	2.667	4.684	-0.791	0.000302296	0.00642504	NADH dehydrogenase (ubiquinone) 1 alpha subcomplex, 4-like 2
18413	Osm	0.116	0	2.531	0.000302594	0.00642552	oncostatin M
107589	Mylk	43.886	55.441	-0.335	0.000304053	0.00645061	myosin, light polypeptide kinase
16952	Anxa1	161.773	108.928	0.577	0.000305276	0.00647068	annexin A1
66116	Cml1	3.69	6.2	-0.742	0.000306193	0.00648424	camello-like 1
68147	Gar1	13.249	17.224	-0.382	0.000308355	0.00652409	GAR1 ribonucleoprotein homolog (yeast)
69352	Necab1	1.671	0.638	1.552	0.000309838	0.00654955	N-terminal EF-hand calcium binding protein 1
66294	Fam3a	36.663	44.319	-0.277	0.000313141	0.00661336	family with sequence similarity 3, member A
210035	Tmem194	3.47	2.373	0.528	0.000313646	0.00661805	transmembrane protein 194
65116	Prrg2	16.628	21.845	-0.392	0.000314421	0.00662841	proline-rich Gla (G-carboxyglutamic acid) polypeptide 2
319520	Dusp4	5.749	8.705	-0.638	0.000315335	0.00664167	dual specificity phosphatase 4
331480	Gm5126	2.811	4.178	-0.575	0.000316047	0.00665067	predicted pseudogene 5126
NA	2010109K11Rik	4.995	2.999	0.725	0.000317097	0.00666676	NA
55963	Slc1a4	8.898	6.586	0.426	0.000318075	0.00666928	solute carrier family 1 (glutamate/neutral amino acid transporter), member 4
11735	Ank3	12.781	9.621	0.417	0.000317958	0.00666928	ankyrin 3, epithelial
328370	Rft1	12.918	15.645	-0.277	0.000317921	0.00666928	RFT1 homolog (S. cerevisiae)
219026	Eddm3b	447.022	346.313	0.367	0.000319475	0.00669262	epididymal protein 3B
211660	Cspp1	10.439	7.257	0.552	0.000321765	0.00673456	centrosome and spindle pole associated protein 1
75695	Rilpl1	23.375	38.371	-0.717	0.000322145	0.00673646	Rab interacting lysosomal protein-like 1
75400	Defb29	362.911	238.919	0.604	0.000323729	0.00676353	defensin beta 29
54124	Cks1b	22.351	30.99	-0.466	0.000325323	0.00679074	CDC28 protein kinase 1b
80909	Gatsl2	5.716	4.18	0.453	0.000326195	0.00680286	GATS protein-like 2
100502742	1700007L15Rik	2.806	5.442	-0.972	0.000326761	0.00680859	RIKEN cDNA 1700007L15 gene
100043133	9130023H24Rik	2.809	4.183	-0.573	0.000328154	0.00683153	RIKEN cDNA 9130023H24 gene
52024	Ankrd22	1.583	3.672	-1.196	0.000328832	0.00683954	ankyrin repeat domain 22
14950	H13	21.716	27.408	-0.335	0.000329755	0.00685261	histocompatibility 13
26416	Mapk14	29.193	25.179	0.216	0.000330696	0.00686606	mitogen-activated protein kinase 14
76229	Vmn2r29	0.378	0.169	1.193	0.000331724	0.00687518	vomeronasal 2, receptor 29
NA	A130022J15Rik	6.116	8.227	-0.434	0.000331513	0.00687518	NA
230734	Yrdc	14.293	19.188	-0.423	0.000333033	0.00689617	yrdC domain containing (E.coli)
243574	Kbtbd8	2.049	1.053	0.989	0.000334079	0.00691171	kelch repeat and BTB (POZ) domain containing 8
14254	Flt1	1.574	3.312	-1.039	0.000335094	0.00692657	FMS-like tyrosine kinase 1
108159	Ubxn8	9.858	7.631	0.365	0.000336736	0.00694819	UBX domain protein 8
232449	Dera	35.581	28.033	0.343	0.000336633	0.00694819	2-deoxyribose-5-phosphate aldolase homolog (C. elegans)
269437	Plch1	5.418	4.011	0.435	0.000338497	0.00697835	phospholipase C, eta 1
109785	Pgm3	7.139	10.475	-0.547	0.000340259	0.00700232	phosphoglucomutase 3
54721	Tyk2	11.549	9.405	0.296	0.000340039	0.00700232	tyrosine kinase 2
26912	Gcat	5.924	7.724	-0.379	0.000341815	0.0070225	glycine C-acetyltransferase (2-amino-3-ketobutyrate-coenzyme A ligase)
59069	Tpm3	33.774	41.765	-0.3	0.000341842	0.0070225	tropomyosin 3, gamma
14999	H2-DMb1	13.741	22.7	-0.728	0.000343302	0.00704631	histocompatibility 2, class II, locus Mb1
13481	Dpm2	46.782	61.612	-0.393	0.000345225	0.00707954	dolichol-phosphate (beta-D) mannosyltransferase 2
69010	Anapc13	117.548	150.523	-0.357	0.00034667	0.00710293	anaphase promoting complex subunit 13
74284	1700086L19Rik	3.107	6.11	-0.973	0.000348629	0.00713496	RIKEN cDNA 1700086L19 gene
68178	Cgnl1	7.628	10.348	-0.436	0.000348845	0.00713496	cingulin-like 1
19317	Qk	6.869	4.532	0.626	0.000349478	0.00714165	quaking
219134	Shisa2	34.527	23.73	0.558	0.000352488	0.00719687	shisa family member 2
66141	Ifitm3	137.579	202.344	-0.532	0.000354534	0.00723231	interferon induced transmembrane protein 3
56463	Snd1	95.738	110.466	-0.207	0.000356034	0.00725656	staphylococcal nuclease and tudor domain containing 1
12909	Crcp	15.084	20.046	-0.408	0.000356358	0.00725684	calcitonin gene-related peptide-receptor component protein
21817	Tgm2	76.826	56.098	0.458	0.000358877	0.00730176	transglutaminase 2, C polypeptide
75735	Pank1	17.154	12.417	0.463	0.000359618	0.00731045	pantothenate kinase 1
19057	Ppp3cc	3.716	5.406	-0.545	0.000360349	0.00731895	protein phosphatase 3, catalytic subunit, gamma isoform
214968	Sema6d	0.959	1.54	-0.679	0.000361457	0.00733505	sema domain, transmembrane domain (TM), and cytoplasmic domain, (semaphorin) 6D
19276	Ptprn2	0.241	1.201	-2.383	0.000362718	0.00735425	protein tyrosine phosphatase, receptor type, N polypeptide 2
225523	Cep120	11.41	8.798	0.374	0.000363439	0.00736249	centrosomal protein 120
207798	Gramd1c	3.195	1.984	0.713	0.000364526	0.0073781	GRAM domain containing 1C
NA	Il28ra	6.485	4.92	0.394	0.000366147	0.00740449	NA
108123	Napg	18.209	15.148	0.265	0.000367741	0.00743028	N-ethylmaleimide sensitive fusion protein attachment protein gamma
72621	Pdzd11	34.055	44.636	-0.386	0.000369396	0.00745727	PDZ domain containing 11
240675	Vwa2	22.867	15.254	0.576	0.000372738	0.00751822	von Willebrand factor A domain containing 2
226418	Yod1	2.94	1.495	1.009	0.00037386	0.00752933	YOD1 OTU deubiquitinating enzyme 1 homologue (S. cerevisiae)
16980	Lrrn2	3.644	5.647	-0.652	0.000373934	0.00752933	leucine rich repeat protein 2, neuronal
73836	Slc35b2	29.347	35.603	-0.275	0.000374861	0.00754149	solute carrier family 35, member B2
320183	Msrb3	41.191	32.718	0.329	0.000376472	0.00756738	methionine sulfoxide reductase B3
66890	Lman2	199.728	226.224	-0.18	0.000378187	0.00759532	lectin, mannose-binding 2
67657	Rabl3	8.082	5.954	0.435	0.000379652	0.00761818	RAB, member RAS oncogene family-like 3
58193	Extl2	7.199	9.074	-0.333	0.00038141	0.00764032	exostoses (multiple)-like 2
210582	Coq10a	10.222	12.406	-0.279	0.000381274	0.00764032	coenzyme Q10 homolog A (yeast)
14683	Gnas	195.351	245.556	-0.329	0.000382404	0.00765366	GNAS (guanine nucleotide binding protein, alpha stimulating) complex locus
170441	Slc2a10	8.931	5.744	0.652	0.000382916	0.00765734	solute carrier family 2 (facilitated glucose transporter), member 10
208618	Etl4	14.744	11.305	0.387	0.000385015	0.00769272	enhancer trap locus 4
235323	Usp28	2.848	1.701	0.743	0.000386328	0.00770576	ubiquitin specific peptidase 28
64213	St7	5.136	7.545	-0.572	0.000386091	0.00770576	suppression of tumorigenicity 7
232813	Shisa7	0.824	2.001	-1.303	0.00038692	0.00770706	shisa family member 7
320827	C530008M17Rik	2.475	1.078	1.2	0.000387054	0.00770706	RIKEN cDNA C530008M17 gene
192185	Nadk	49.964	59.438	-0.249	0.000388326	0.0077258	NAD kinase
74102	Slc35a5	12.265	9.169	0.432	0.000389018	0.00772639	solute carrier family 35, member A5
20014	Rpn2	296.066	346.57	-0.229	0.00038889	0.00772639	ribophorin II
13196	Asap1	4.713	3.684	0.36	0.000389901	0.00773735	ArfGAP with SH3 domain, ankyrin repeat and PH domain1
244757	Glb1l2	268.536	423.309	-0.657	0.00039073	0.00774133	galactosidase, beta 1-like 2
26357	Abcg2	7.051	10.481	-0.573	0.000391097	0.00774133	ATP-binding cassette, sub-family G (WHITE), member 2
211770	Trib1	17.412	25.168	-0.532	0.000391047	0.00774133	tribbles homolog 1 (Drosophila)
320495	Ipcef1	0.748	1.298	-0.783	0.000392773	0.00774821	interaction protein for cytohesin exchange factors 1
12217	Bsn	0.928	0.619	0.591	0.000392466	0.00774821	bassoon
215512	Fam117a	9.655	13.11	-0.431	0.000392425	0.00774821	family with sequence similarity 117, member A
228368	Slc35c1	23.282	17.253	0.422	0.000391958	0.00774821	solute carrier family 35, member C1
21414	Tcf7	107.204	83.15	0.366	0.000394356	0.00777288	transcription factor 7, T cell specific
18195	Nsf	35.785	28.109	0.342	0.000395139	0.00778175	N-ethylmaleimide sensitive fusion protein
68137	Kdelr1	112.352	129.358	-0.202	0.000396748	0.00780683	KDEL (Lys-Asp-Glu-Leu) endoplasmic reticulum protein retention receptor 1
NA	Lcn14	0.186	1.911	-3.023	0.000397893	0.00782278	NA
100502764	Gm16617	6.705	11.64	-0.774	0.000398711	0.00783226	predicted gene, 16617
20662	Sos1	6.777	5.166	0.393	0.000401175	0.00787403	son of sevenless homolog 1 (Drosophila)
104886	Rab15	20.748	11.994	0.794	0.000403035	0.00789408	RAB15, member RAS oncogene family
NA	Klhdc5	7.792	6.308	0.305	0.000403211	0.00789408	NA
245866	Ift52	27.202	33.203	-0.288	0.000402943	0.00789408	intraflagellar transport 52
271849	Shc4	7.324	17.378	-1.236	0.000404728	0.00791712	SHC (Src homology 2 domain containing) family, member 4
13171	Dbt	12.001	8.57	0.498	0.000405453	0.00792467	dihydrolipoamide branched chain transacylase E2
404634	H2afy2	13.891	9.344	0.574	0.000407886	0.00796555	H2A histone family, member Y2
76960	Bcas1	0.126	0.46	-1.919	0.000408466	0.0079698	breast carcinoma amplified sequence 1
17864	Mybl1	1.354	0.524	1.406	0.00040893	0.0079698	myeloblastosis oncogene-like 1
56336	B4galt5	12.065	9.281	0.381	0.000409128	0.0079698	UDP-Gal:betaGlcNAc beta 1,4-galactosyltransferase, polypeptide 5
16351	Ipp	4.291	5.439	-0.343	0.000409492	0.00797023	IAP promoted placental gene
18554	Pcsk7	21.116	16.478	0.348	0.000410034	0.00797413	proprotein convertase subtilisin/kexin type 7
74868	Tmem65	16.805	11.69	0.525	0.000412015	0.00800599	transmembrane protein 65
NA	2900010M23Rik	24.152	35.636	-0.567	0.000414078	0.00803937	NA
234797	6430548M08Rik	8.595	11.782	-0.448	0.00041575	0.00806514	RIKEN cDNA 6430548M08 gene
71947	2310067B10Rik	34.567	26.984	0.354	0.000416335	0.00806978	RIKEN cDNA 2310067B10 gene
13447	Doc2b	2.508	1.017	1.294	0.000417072	0.00807734	double C2, beta
71843	R3hcc1	7.4	10.692	-0.541	0.000417847	0.00808565	R3H domain and coiled-coil containing 1
117167	Steap4	4.752	6.274	-0.395	0.000420805	0.00813614	STEAP family member 4
16543	Mdfic	12.695	8.046	0.657	0.000421476	0.00814238	MyoD family inhibitor domain containing
66817	Tmem170	9.566	6.454	0.573	0.000421929	0.00814438	transmembrane protein 170
328186	Gm10336	9.596	7.126	0.433	0.0004234	0.00816601	predicted gene 10336
268970	Arhgap28	2.797	1.768	0.664	0.000426826	0.00821851	Rho GTPase activating protein 28
71746	Rgl3	15.728	21.005	-0.416	0.000426476	0.00821851	ral guanine nucleotide dissociation stimulator-like 3
71141	4933407L21Rik	0.134	0.998	-2.696	0.000427534	0.00822536	RIKEN cDNA 4933407L21 gene
72739	Zkscan3	18.184	14.795	0.297	0.000429169	0.00824322	zinc finger with KRAB and SCAN domains 3
22385	Baz1b	20.51	17.9	0.197	0.000429151	0.00824322	bromodomain adjacent to zinc finger domain, 1B
94071	Clec2h	0.34	0.081	1.948	0.00043013	0.0082491	C-type lectin domain family 2, member h
24100	Tpra1	29.92	36.025	-0.264	0.000430182	0.0082491	transmembrane protein, adipocyte asscociated 1
14362	Fzd1	5.29	7.397	-0.471	0.000431246	0.00826021	frizzled homolog 1 (Drosophila)
14227	Fkbp2	83.853	111.597	-0.415	0.000431469	0.00826021	FK506 binding protein 2
57247	Zfp276	6.135	8.398	-0.446	0.000432389	0.00826069	zinc finger protein (C2H2 type) 276
28295	D10Jhu81e	38.254	47.282	-0.303	0.000432556	0.00826069	DNA segment, Chr 10, Johns Hopkins University 81 expressed
11840	Arf1	154.176	180.359	-0.225	0.000432555	0.00826069	ADP-ribosylation factor 1
245688	Rbbp7	223.608	160.015	0.48	0.000434598	0.0082929	retinoblastoma binding protein 7
71063	Zfp597	3.747	2.053	0.886	0.000436693	0.00831927	zinc finger protein 597
17299	Mettl1	20.573	28.488	-0.475	0.000436382	0.00831927	methyltransferase like 1
13476	Reep5	25.685	31.724	-0.302	0.000438316	0.00834258	receptor accessory protein 5
14712	Gnpat	24.867	21.829	0.188	0.000438632	0.00834258	glyceronephosphate O-acyltransferase
384997	Pglyrp4	0.16	0.508	-1.664	0.000440523	0.00837172	peptidoglycan recognition protein 4
228355	Madd	6.017	8.322	-0.468	0.000443889	0.00842883	MAP-kinase activating death domain
19277	Ptpro	6.258	3.881	0.691	0.000445727	0.0084474	protein tyrosine phosphatase, receptor type, O
15205	Hes1	33.348	23.287	0.528	0.000446001	0.0084474	hairy and enhancer of split 1 (Drosophila)
70186	Fam162a	47.943	62.546	-0.38	0.000446315	0.0084474	family with sequence similarity 162, member A
65113	Ndfip1	196.9	225.505	-0.196	0.00044598	0.0084474	Nedd4 family interacting protein 1
67501	Ccdc50	26.943	18.667	0.566	0.000447687	0.0084665	coiled-coil domain containing 50
NA	Supt3h	9.059	12.528	-0.47	0.000449483	0.00849359	NA
18008	Nes	2.873	4.296	-0.566	0.000450914	0.00851375	nestin
15980	Ifngr2	132.471	102.455	0.374	0.00045151	0.0085181	interferon gamma receptor 2
68734	Smek1	15.35	11.541	0.422	0.000452286	0.00852584	SMEK homolog 1, suppressor of mek1 (Dictyostelium)
381337	Fam178b	3.213	1.58	1.015	0.000453014	0.00853268	family with sequence similarity 178, member B
72400	Pinx1	5.654	9.961	-0.807	0.000453725	0.00853918	PIN2/TERF1 interacting, telomerase inhibitor 1
19291	Purb	39.331	26.871	0.582	0.000454392	0.00854483	purine rich element binding protein B
12915	Atf6b	64.284	55.509	0.211	0.000455544	0.0085596	activating transcription factor 6 beta
NA	Dos	16.761	22.042	-0.389	0.000460427	0.0086444	NA
232944	Mark4	13.572	10.513	0.378	0.000461089	0.00864986	MAP/microtubule affinity regulating kinase 4
NA	Glt25d2	0.283	0.696	-1.254	0.000461609	0.00865266	NA
59013	Hnrnph1	138.993	103.629	0.446	0.000462224	0.00865724	heterogeneous nuclear ribonucleoprotein H1
225256	Dsg1b	0.363	0.075	2.134	0.000465596	0.00870965	desmoglein 1 beta
14011	Etv6	10.987	13.053	-0.253	0.000465769	0.00870965	ets variant 6
103737	Pex12	5.574	6.785	-0.283	0.000466613	0.00871845	peroxisomal biogenesis factor 12
53627	Porcn	11.495	8.669	0.402	0.000467122	0.00872098	porcupine homolog (Drosophila)
11636	Ak1	13.719	24.347	-0.834	0.000468159	0.00873336	adenylate kinase 1
NA	Gpr128	1.075	0.343	1.757	0.00047054	0.00876417	NA
230661	Tesk2	14.195	10.771	0.398	0.000470562	0.00876417	testis-specific kinase 2
385354	Frmd7	2.168	1.347	0.715	0.000471195	0.00876895	FERM domain containing 7
17765	Mtf2	9.859	6.093	0.728	0.00047277	0.00878425	metal response element binding transcription factor 2
69718	Ipmk	6.71	5.416	0.305	0.000472557	0.00878425	inositol polyphosphate multikinase
224705	Vps52	20.926	25.14	-0.265	0.00047334	0.00878786	vacuolar protein sorting 52 (yeast)
56795	Arl10	9.497	6.023	0.649	0.000475535	0.00882158	ADP-ribosylation factor-like 10
56050	Cyp39a1	6.992	5.098	0.459	0.000477068	0.008843	cytochrome P450, family 39, subfamily a, polypeptide 1
64602	Ireb2	27.7	18.461	0.638	0.000478947	0.00887078	iron responsive element binding protein 2
21834	Thrb	0.87	1.525	-0.766	0.00048156	0.0089121	thyroid hormone receptor beta
108723	Card11	0.511	0.266	1.01	0.000484331	0.00895628	caspase recruitment domain family, member 11
107003	A330093E20Rik	2.324	4.238	-0.855	0.000485637	0.00896946	RIKEN cDNA A330093E20 gene
59003	Maea	51.462	59.606	-0.209	0.000485812	0.00896946	macrophage erythroblast attacher
268390	Ahsa2	7.713	5.471	0.495	0.000486314	0.00897163	AHA1, activator of heat shock protein ATPase 2
70435	Inf2	5.926	8.276	-0.478	0.000488824	0.00901081	inverted formin, FH2 and WH2 domain containing
73571	1700096K18Rik	2.619	4.195	-0.639	0.000489489	0.00901595	RIKEN cDNA 1700096K18 gene
18596	Pdgfrb	4.51	6.833	-0.604	0.000490673	0.00901641	platelet derived growth factor receptor, beta polypeptide
11303	Abca1	38.084	25.602	0.589	0.000490464	0.00901641	ATP-binding cassette, sub-family A (ABC1), member 1
13185	Dscr3	19.103	22.967	-0.259	0.000490575	0.00901641	Down syndrome critical region gene 3
105844	Card10	15.782	10	0.663	0.00049123	0.009019	caspase recruitment domain family, member 10
19046	Ppp1cb	62.642	44.365	0.526	0.000491632	0.009019	protein phosphatase 1, catalytic subunit, beta isoform
19655	Rbmx	22.14	17.377	0.36	0.000491974	0.009019	RNA binding motif protein, X chromosome
26936	Mprip	41.045	37.043	0.149	0.000494246	0.00905355	myosin phosphatase Rho interacting protein
27053	Asns	9.741	12.691	-0.398	0.000494869	0.00905786	asparagine synthetase
13595	Ebp	37.375	50.206	-0.429	0.000496714	0.00908226	phenylalkylamine Ca2+ antagonist (emopamil) binding protein
71779	March8	70.702	61.492	0.201	0.000496981	0.00908226	membrane-associated ring finger (C3HC4) 8
NA	Itfg3	28.96	22.89	0.341	0.000499337	0.00911818	NA
16820	Lcn3	0	0.608	-3.21	0.000501409	0.00914885	lipocalin 3
231470	Fras1	2.11	1.114	0.929	0.000503483	0.00916772	Fraser syndrome 1 homolog (human)
54405	Ndufa1	173.651	234.361	-0.431	0.000503622	0.00916772	NADH dehydrogenase (ubiquinone) 1 alpha subcomplex, 1
68614	Letmd1	15.419	11.656	0.405	0.000503368	0.00916772	LETM1 domain containing 1
242773	Slc45a1	1.328	0.633	1.07	0.000505588	0.00919634	solute carrier family 45, member 1
54673	Sh3glb1	24.549	18.325	0.432	0.000508898	0.00924934	SH3-domain GRB2-like B1 (endophilin)
12336	Capns1	236.042	279.058	-0.239	0.000511735	0.00929367	calpain, small subunit 1
66821	Bcs1l	6.769	9.115	-0.423	0.000513986	0.00932729	BCS1-like (yeast)
67443	Map1lc3b	40.541	49.851	-0.296	0.000515291	0.0093437	microtubule-associated protein 1 light chain 3 beta
11640	Akap1	19.601	13.858	0.499	0.000516631	0.00936072	A kinase (PRKA) anchor protein 1
231931	Gimap6	4.325	7.154	-0.735	0.00051796	0.00937279	GTPase, IMAP family member 6
76457	Ccdc134	6.453	9.577	-0.557	0.000518443	0.00937279	coiled-coil domain containing 134
99100	Cep152	1.779	1.197	0.557	0.000518903	0.00937279	centrosomal protein 152
NA	Fam82b	9.719	7.507	0.372	0.000518528	0.00937279	NA
228983	Osbpl2	50.379	62.846	-0.318	0.000519375	0.00937406	oxysterol binding protein-like 2
13990	Smarcad1	9.127	6.248	0.583	0.000521697	0.00940868	SWI/SNF-related, matrix-associated actin-dependent regulator of chromatin, subfamily a, containing DEAD/H box 1
74155	Errfi1	42.694	32.102	0.422	0.000522266	0.00941169	ERBB receptor feedback inhibitor 1
23854	Def8	13.438	17.062	-0.34	0.000523746	0.0094258	differentially expressed in FDCP 8
105239	Rnf44	33.65	28.21	0.257	0.000524262	0.0094258	ring finger protein 44
17168	Nprl3	14.97	17.766	-0.247	0.000524167	0.0094258	nitrogen permease regulator-like 3
109658	Txlna	20.55	24.845	-0.268	0.000526253	0.00945433	taxilin alpha
67830	Rer1	60.479	73.017	-0.269	0.00052691	0.00945884	RER1 retention in endoplasmic reticulum 1 homolog (S. cerevisiae)
52615	Suz12	17.781	12.967	0.479	0.000528899	0.00948725	suppressor of zeste 12 homolog (Drosophila)
13506	Dsc2	8.671	5.15	0.748	0.000530525	0.00950181	desmocollin 2
71853	Pdia6	553.389	667.408	-0.27	0.00053027	0.00950181	protein disulfide isomerase associated 6
13848	Ephb6	18.328	22.948	-0.322	0.000533798	0.0095531	Eph receptor B6
76905	Lrg1	20.599	30.406	-0.568	0.000538888	0.00961779	leucine-rich alpha-2-glycoprotein 1
22379	Fmnl3	11.862	15.718	-0.405	0.00053836	0.00961779	formin-like 3
66631	Hiatl1	18.686	14.564	0.358	0.000539061	0.00961779	hippocampus abundant transcript-like 1
224904	2410015M20Rik	112.182	138.216	-0.301	0.000537885	0.00961779	RIKEN cDNA 2410015M20 gene
232984	B3gnt8	2.904	1.594	0.881	0.000540798	0.0096414	UDP-GlcNAc:betaGal beta-1,3-N-acetylglucosaminyltransferase 8
16452	Jak2	20.858	13.917	0.604	0.00054295	0.00967238	Janus kinase 2
54391	Rfk	44.286	52.198	-0.238	0.000544316	0.00968932	riboflavin kinase
338521	Fa2h	5.711	9.31	-0.704	0.000548561	0.00975744	fatty acid 2-hydroxylase
170706	Tmem37	15.967	38.853	-1.277	0.000549946	0.00975976	transmembrane protein 37
225895	Taf6l	7.181	10.095	-0.48	0.000549272	0.00975976	TAF6-like RNA polymerase II, p300/CBP-associated factor (PCAF)-associated factor
240753	Plekha6	30.486	25.293	0.268	0.00054962	0.00975976	pleckstrin homology domain containing, family A member 6
69719	Cad	106.241	121.628	-0.195	0.00055073	0.00976625	carbamoyl-phosphate synthetase 2, aspartate transcarbamylase, and dihydroorotase
319200	Gpr82	6.419	1.865	2.071	0.000552044	0.00977503	G protein-coupled receptor 82
50527	Ero1l	7.892	6.191	0.347	0.000552063	0.00977503	ERO1-like (S. cerevisiae)
103844	Inca1	3.201	5.103	-0.663	0.000553459	0.0097849	inhibitor of CDK, cyclin A1 interacting protein 1
67976	Trabd	49.623	60.3	-0.282	0.000553343	0.0097849	TraB domain containing
66491	Polr2l	3.225	4.949	-0.597	0.000554683	0.00979913	polymerase (RNA) II (DNA directed) polypeptide L
67154	Mtdh	38.541	25.72	0.601	0.000556249	0.00981935	metadherin
14221	Fjx1	7.257	3.098	1.3	0.000556888	0.0098232	four jointed box 1 (Drosophila)
22418	Wnt5a	6.422	8.983	-0.476	0.000558753	0.00984865	wingless-type MMTV integration site family, member 5A
56322	Timm22	10.32	13.042	-0.346	0.000560097	0.00986489	translocase of inner mitochondrial membrane 22
77577	Spns3	1.66	0.517	1.667	0.000561053	0.00986746	spinster homolog 3
12370	Casp8	11.753	13.552	-0.206	0.000561088	0.00986746	caspase 8
56289	Rassf1	11.994	15.629	-0.376	0.000561625	0.00986945	Ras association (RalGDS/AF-6) domain family member 1
97775	D930048N14Rik	17.598	12.803	0.451	0.000563858	0.00990125	RIKEN cDNA D930048N14 gene
11867	Arpc1b	54.622	71.247	-0.382	0.000567188	0.00995223	actin related protein 2/3 complex, subunit 1B
56517	Slc22a21	2.67	1.52	0.798	0.000567901	0.00995726	solute carrier family 22 (organic cation transporter), member 21
20408	Sh3gl3	7.505	2.596	1.524	0.000570275	0.00999137	SH3-domain GRB2-like 3
68441	Rraga	36.245	45.047	-0.31	0.000574474	0.0100574	Ras-related GTP binding A
106861	Abhd3	3.991	5.708	-0.513	0.000577217	0.0100978	abhydrolase domain containing 3
20927	Abcc8	0.777	0.34	1.185	0.000579421	0.0101222	ATP-binding cassette, sub-family C (CFTR/MRP), member 8
208439	Klhl29	2.174	1.289	0.76	0.000579477	0.0101222	kelch-like 29
68307	Lrriq4	0.102	0.533	-2.185	0.000580015	0.010124	leucine-rich repeats and IQ motif containing 4
107568	Wwp1	15.175	9.191	0.773	0.000583212	0.0101722	WW domain containing E3 ubiquitin protein ligase 1
98053	Gtf2f1	37.96	42.557	-0.164	0.000587074	0.0102319	general transcription factor IIF, polypeptide 1
16410	Itgav	14.243	10.393	0.476	0.000588291	0.0102455	integrin alpha V
75029	Purg	3.189	1.586	0.993	0.000588832	0.0102473	purine-rich element binding protein G
14807	Grik3	0.441	0.975	-1.093	0.000590655	0.0102637	glutamate receptor, ionotropic, kainate 3
217335	Fbf1	16.808	21.506	-0.355	0.000590485	0.0102637	Fas (TNFRSF6) binding factor 1
210108	D130043K22Rik	0.101	0.011	2.583	0.000592425	0.0102791	RIKEN cDNA D130043K22 gene
57295	Icmt	17.851	21.033	-0.236	0.00059222	0.0102791	isoprenylcysteine carboxyl methyltransferase
18595	Pdgfra	24.741	39.878	-0.688	0.000594696	0.0103109	platelet derived growth factor receptor, alpha polypeptide
18673	Phb	10.104	12.229	-0.272	0.000595309	0.0103138	prohibitin
11606	Agt	113.907	44.723	1.332	0.000596113	0.0103201	angiotensinogen (serpin peptidase inhibitor, clade A, member 8)
69976	Galk2	28.868	24.19	0.256	0.000602159	0.010417	galactokinase 2
68010	Bambi	2.557	3.84	-0.578	0.000602839	0.0104194	BMP and activin membrane-bound inhibitor
320213	Senp5	11.808	9.242	0.354	0.000603189	0.0104194	SUMO/sentrin specific peptidase 5
78609	8030411F24Rik	1.222	3.332	-1.416	0.00060703	0.010478	RIKEN cDNA 8030411F24 gene
67263	Zswim6	3.272	2.408	0.45	0.000609636	0.0105152	zinc finger SWIM-type containing 6
14130	Fcgr2b	14.394	24.426	-0.725	0.000615028	0.0105691	Fc receptor, IgG, low affinity IIb
67178	Zmat5	9.384	14.611	-0.608	0.000613703	0.0105691	zinc finger, matrin type 5
380694	Ccnjl	4.724	3.366	0.495	0.000614187	0.0105691	cyclin J-like
67157	2610301B20Rik	16.117	11.852	0.444	0.00061478	0.0105691	RIKEN cDNA 2610301B20 gene
269473	Lrig2	7.718	5.726	0.435	0.000613593	0.0105691	leucine-rich repeats and immunoglobulin-like domains 2
215748	Cnksr3	3.993	4.962	-0.317	0.000615519	0.0105698	Cnksr family member 3
108755	Lyrm2	26.072	34.314	-0.395	0.00061708	0.0105885	LYR motif containing 2
NA	2610301G19Rik	17.501	22.028	-0.333	0.000617515	0.0105885	NA
22321	Vars	37.808	42.819	-0.18	0.000618222	0.0105928	valyl-tRNA synthetase
70802	Pwwp2a	8.728	5.784	0.648	0.000621683	0.0106443	PWWP domain containing 2A
75423	Arl5a	9.193	5.453	0.813	0.000624101	0.0106736	ADP-ribosylation factor-like 5A
NA	Gltpd1	8.849	11.495	-0.378	0.000625547	0.0106736	NA
70823	Hmgxb4	7.341	5.661	0.37	0.000625148	0.0106736	HMG box domain containing 4
12913	Creb3	35.77	43.059	-0.267	0.000624627	0.0106736	cAMP responsive element binding protein 3
20623	Snrk	7.334	6.176	0.25	0.000625681	0.0106736	SNF related kinase
22351	Vill	2.698	5.419	-0.982	0.000634075	0.0108089	villin-like
22236	Ugt1a2	0.17	0.009	3.209	0.000636742	0.0108385	UDP glucuronosyltransferase 1 family, polypeptide A2
70408	Polr3f	10.101	7.388	0.459	0.000636567	0.0108385	polymerase (RNA) III (DNA directed) polypeptide F
268527	Greb1	10.976	17.76	-0.664	0.000641563	0.0108951	gene regulated by estrogen in breast cancer protein
13589	Mapre1	25.699	20.932	0.298	0.000641933	0.0108951	microtubule-associated protein, RP/EB family, member 1
54324	Arhgef5	18.857	21.629	-0.198	0.000640723	0.0108951	Rho guanine nucleotide exchange factor (GEF) 5
18412	Sqstm1	166.694	190.168	-0.189	0.000641724	0.0108951	sequestosome 1
60594	Capn12	0.108	0	2.87	0.000645932	0.010955	calpain 12
12293	Cacna2d1	12.416	7.035	0.887	0.000646896	0.0109634	calcium channel, voltage-dependent, alpha2/delta subunit 1
80876	Ifitm2	106.634	150.96	-0.493	0.00065151	0.0110271	interferon induced transmembrane protein 2
268783	Mtmr12	10.622	9.021	0.236	0.000651597	0.0110271	myotubularin related protein 12
208092	Chmp6	24.738	33.301	-0.424	0.000658543	0.0111232	charged multivesicular body protein 6
66656	Eef1d	40.301	50.022	-0.31	0.000658706	0.0111232	eukaryotic translation elongation factor 1 delta (guanine nucleotide exchange protein)
20778	Scarb1	82.671	66.822	0.305	0.00065779	0.0111232	scavenger receptor class B, member 1
244548	Elmod2	9.038	5.873	0.66	0.000665956	0.0112367	ELMO/CED-12 domain containing 2
353320	Defb37	188.658	130.352	0.531	0.000666391	0.0112367	defensin beta 37
93672	Il24	0.047	0.766	-3.235	0.000667522	0.0112476	interleukin 24
216859	Acap1	19.406	39.549	-1.031	0.000668686	0.0112591	ArfGAP with coiled-coil, ankyrin repeat and PH domains 1
30936	Slc46a2	11.336	6.699	0.773	0.000673562	0.0113167	solute carrier family 46, member 2
213956	Fam83f	4.217	6.439	-0.607	0.000673168	0.0113167	family with sequence similarity 83, member F
68942	Chmp2b	46.475	37.101	0.326	0.000673531	0.0113167	charged multivesicular body protein 2B
85029	Rpph1	0.528	5.218	-3.383	0.00067685	0.0113559	ribonuclease P RNA component H1
239570	Ttc38	14.367	19.791	-0.462	0.000676869	0.0113559	tetratricopeptide repeat domain 38
171508	Creld1	16.859	22.057	-0.385	0.000681277	0.0114217	cysteine-rich with EGF-like domains 1
212733	Ccdc64b	1.36	2.387	-0.825	0.000682811	0.0114228	coiled-coil domain containing 64B
NA	Gpr126	11.168	7.251	0.624	0.000682743	0.0114228	NA
15463	Agfg1	13.926	11.039	0.336	0.000682367	0.0114228	ArfGAP with FG repeats 1
18044	Nfya	12.411	9.84	0.334	0.000683564	0.0114272	nuclear transcription factor-Y alpha
67203	Nde1	14.543	19.71	-0.434	0.000685779	0.011456	nuclear distribution gene E homolog 1 (A nidulans)
277463	Gpr107	22.084	24.216	-0.133	0.000687087	0.0114696	G protein-coupled receptor 107
11425	Apoc4	20.495	7.354	1.617	0.000688486	0.0114848	apolipoprotein C-IV
192173	Fam195b	73.603	88.741	-0.269	0.000693146	0.0115543	family with sequence similarity 195, member B
110611	Hdlbp	107.383	124.655	-0.215	0.000695584	0.0115866	high density lipoprotein (HDL) binding protein
212326	Fam149a	4.574	3.106	0.56	0.000696741	0.0115976	family with sequence similarity 149, member A
71927	Itfg1	40.191	31.805	0.344	0.000697791	0.0115985	integrin alpha FG-GAP repeat containing 1
22670	Trim26	22.373	27.065	-0.269	0.000697462	0.0115985	tripartite motif-containing 26
68588	Cthrc1	5.052	1.983	1.322	0.000700102	0.0116204	collagen triple helix repeat containing 1
64945	Cldn12	12.818	10.356	0.307	0.000699676	0.0116204	claudin 12
NA	Epb4.1l1	5.89	4	0.562	0.000701099	0.0116287	NA
104110	Adcy4	0.826	1.59	-0.921	0.000703032	0.0116525	adenylate cyclase 4
16538	Kcns1	0.189	0.471	-1.547	0.000705094	0.0116783	K+ voltage-gated channel, subfamily S, 1
66330	1700020L24Rik	0.344	0	3.082	0.000707695	0.0116875	RIKEN cDNA 1700020L24 gene
266690	Cyb5r4	10.41	6.538	0.676	0.000708152	0.0116875	cytochrome b5 reductase 4
12648	Chd1	8.283	5.871	0.508	0.000707361	0.0116875	chromodomain helicase DNA binding protein 1
83436	Plekha2	6.093	7.642	-0.327	0.000707319	0.0116875	pleckstrin homology domain-containing, family A (phosphoinositide binding specific) member 2
99237	Tm9sf4	33.712	38.837	-0.203	0.000707577	0.0116875	transmembrane 9 superfamily protein member 4
50797	Copb2	81.186	94.449	-0.217	0.000712012	0.0117429	coatomer protein complex, subunit beta 2 (beta prime)
225027	Srsf7	45.234	36.878	0.294	0.000713142	0.0117533	serine/arginine-rich splicing factor 7
68453	Gpihbp1	2.693	5.582	-1.028	0.000714446	0.0117664	GPI-anchored HDL-binding protein 1
NA	2700078E11Rik	12.984	9.46	0.453	0.000715531	0.011776	NA
13135	Dad1	38.897	51.529	-0.406	0.000719361	0.0118307	defender against cell death 1
14347	Fut7	0.013	0.289	-3.417	0.000723368	0.0118882	fucosyltransferase 7
226823	Kctd3	11.025	12.683	-0.202	0.000724972	0.0119062	potassium channel tetramerisation domain containing 3
66864	Clec14a	0.745	1.516	-1.057	0.000725979	0.0119143	C-type lectin domain family 14, member a
329777	Pigk	12.276	10.564	0.215	0.000726652	0.011917	phosphatidylinositol glycan anchor biosynthesis, class K
13872	Ercc3	38.576	45.156	-0.23	0.000735446	0.0120527	excision repair cross-complementing rodent repair deficiency, complementation group 3
21803	Tgfb1	37.779	51.13	-0.439	0.000736514	0.0120618	transforming growth factor, beta 1
11878	Arx	0.851	1.419	-0.78	0.000738696	0.012089	aristaless related homeobox
11931	Atp1b1	77.26	51.044	0.601	0.000740879	0.0121163	ATPase, Na+/K+ transporting, beta 1 polypeptide
NA	Fam38a	41.864	30.531	0.447	0.000743047	0.0121432	NA
17922	Myo7b	3.074	5.457	-0.821	0.000743917	0.0121489	myosin VIIB
NA	AI462493	23.035	32.955	-0.517	0.000746738	0.0121864	NA
NA	LOC627800	2.114	4.248	-1	0.000748405	0.0122051	NA
68385	Tlcd1	35.112	40.552	-0.204	0.000751353	0.0122446	TLC domain containing 1
381560	Xkr8	1.034	0.672	0.611	0.000753891	0.0122774	X Kell blood group precursor related family member 8 homolog
12299	Cacng1	2.381	0.736	1.703	0.000761089	0.012386	calcium channel, voltage-dependent, gamma subunit 1
50875	Tmod3	26.293	19.925	0.404	0.000762754	0.0124045	tropomodulin 3
66119	Tomm6	60.882	78.195	-0.358	0.000763761	0.0124122	translocase of outer mitochondrial membrane 6 homolog (yeast)
12501	Cd3e	0.361	1.033	-1.447	0.000764963	0.0124231	CD3 antigen, epsilon polypeptide
19262	Ptpra	25.925	30.302	-0.225	0.000766475	0.012439	protein tyrosine phosphatase, receptor type, A
71306	Mfap3l	36.131	22.055	0.781	0.000770532	0.0124961	microfibrillar-associated protein 3-like
NA	2200002K05Rik	7.669	5.078	0.585	0.00077811	0.0126015	NA
68151	Wls	79.048	66.27	0.258	0.00077802	0.0126015	wntless homolog (Drosophila)
54711	Plagl2	8.149	6.373	0.358	0.000779215	0.0126106	pleiomorphic adenoma gene-like 2
12035	Bcat1	4.075	1.504	1.43	0.000783585	0.0126726	branched chain aminotransferase 1, cytosolic
15400	Hoxa3	10.219	7.003	0.527	0.000784252	0.0126746	homeobox A3
21958	Tnp1	17.708	6.329	1.505	0.000788037	0.0127269	transition protein 1
20357	Sema5b	1.38	2.38	-0.796	0.000788737	0.0127294	sema domain, seven thrombospondin repeats (type 1 and type 1-like), transmembrane domain (TM) and short cytoplasmic domain, (semaphorin) 5B
NA	Tmem20	31.985	22.085	0.53	0.000789497	0.0127329	NA
545391	Gm16432	0.029	0.315	-2.826	0.000792523	0.0127571	predicted gene 16432
72185	Dbndd1	0.86	1.888	-1.119	0.000793186	0.0127571	dysbindin (dystrobrevin binding protein 1) domain containing 1
28071	Twistnb	2.948	1.758	0.742	0.000793149	0.0127571	twist basic helix-loop-helix transcription factor 1 neighbor
64656	Mrps23	26.338	31.966	-0.277	0.000792102	0.0127571	mitochondrial ribosomal protein S23
14073	Faah	48.339	40.103	0.268	0.000804049	0.0129229	fatty acid amide hydrolase
17769	Mthfr	10.652	8.275	0.365	0.000805868	0.0129385	5,10-methylenetetrahydrofolate reductase
16796	Lasp1	33.473	41.622	-0.312	0.000806128	0.0129385	LIM and SH3 protein 1
12705	Cited1	68.695	33.092	0.98	0.000807245	0.0129475	Cbp/p300-interacting transactivator with Glu/Asp-rich carboxy-terminal domain 1
NA	Hras1	12.112	15.284	-0.336	0.000808868	0.0129647	NA
54377	Cacng4	4.143	1.767	1.247	0.000813825	0.0130352	calcium channel, voltage-dependent, gamma subunit 4
69094	Tmem160	22.937	29.417	-0.364	0.000815828	0.0130583	transmembrane protein 160
331547	A230072E10Rik	0.271	0.665	-1.291	0.000816726	0.0130637	RIKEN cDNA A230072E10 gene
227620	Uap1l1	14.22	20.7	-0.546	0.000820178	0.0131099	UDP-N-acteylglucosamine pyrophosphorylase 1-like 1
68481	Mpzl1	38.306	46.407	-0.274	0.000821978	0.0131297	myelin protein zero-like 1
19079	Prkab1	30.557	37.751	-0.302	0.000822777	0.0131335	protein kinase, AMP-activated, beta 1 non-catalytic subunit
57330	Gigyf1	20.651	16.743	0.299	0.000823761	0.0131402	GRB10 interacting GYF protein 1
77794	Adamtsl2	1.312	2.809	-1.08	0.000825483	0.0131409	ADAMTS-like 2
12508	Cd53	2.162	1.273	0.801	0.000825495	0.0131409	CD53 antigen
16206	Lrig1	10.176	7.711	0.402	0.000824973	0.0131409	leucine-rich repeats and immunoglobulin-like domains 1
74998	Rab11fip2	9.825	5.609	0.858	0.000830359	0.0132093	RAB11 family interacting protein 2 (class I)
76233	Dnttip1	24.52	29.581	-0.268	0.000831111	0.0132123	deoxynucleotidyltransferase, terminal, interacting protein 1
16542	Kdr	2.737	7.09	-1.331	0.000833345	0.013234	kinase insert domain protein receptor
70510	Rnf167	75.692	62.149	0.283	0.000833609	0.013234	ring finger protein 167
77593	Usp45	4.986	3.21	0.651	0.000835134	0.013244	ubiquitin specific petidase 45
19207	Ptch2	19.71	14.099	0.492	0.000835554	0.013244	patched homolog 2
NA	Phf15	5.302	6.82	-0.362	0.000835946	0.013244	NA
18563	Pcx	28.202	19.495	0.524	0.000838149	0.0132699	pyruvate carboxylase
620807	Mup6	6.839	29.48	-2.052	0.000839373	0.0132803	major urinary protein 6
227449	Zcchc2	4.836	3.848	0.327	0.000840877	0.0132951	zinc finger, CCHC domain containing 2
18768	Pkib	0.944	0.526	0.857	0.000841903	0.0133023	protein kinase inhibitor beta, cAMP dependent, testis specific
66286	Sec11c	199.999	289.866	-0.521	0.000847001	0.0133738	SEC11 homolog C (S. cerevisiae)
56693	Crtap	22.267	15.286	0.544	0.000847886	0.0133787	cartilage associated protein
54215	Cd160	0.341	0.739	-1.118	0.000852265	0.0134296	CD160 antigen
12972	Cryz	13.157	8.556	0.638	0.000852074	0.0134296	crystallin, zeta
68755	Cgrrf1	13.554	17.303	-0.356	0.000853812	0.0134449	cell growth regulator with ring finger domain 1
11490	Adam15	32.979	41.285	-0.324	0.000857671	0.0134966	a disintegrin and metallopeptidase domain 15 (metargidin)
228839	Tgif2	1.947	2.722	-0.47	0.000859114	0.0135102	TGFB-induced factor homeobox 2
NA	2010107H07Rik	13.997	23.535	-0.757	0.000860274	0.0135102	NA
208177	Phldb2	5.456	3.613	0.582	0.000860152	0.0135102	pleckstrin homology-like domain, family B, member 2
68337	Crip2	71.427	104.714	-0.55	0.000862746	0.0135399	cysteine rich protein 2
76187	Adhfe1	6.676	3.95	0.784	0.000864324	0.0135556	alcohol dehydrogenase, iron containing, 1
218440	Ankrd34b	2.214	0.503	2.143	0.000866067	0.0135708	ankyrin repeat domain 34B
382639	Zbtb42	2.944	4.21	-0.506	0.000866453	0.0135708	zinc finger and BTB domain containing 42
66079	Tmem42	11.987	16.21	-0.436	0.000867474	0.0135776	transmembrane protein 42
11853	Rhoc	71.058	52.712	0.447	0.00086873	0.0135882	ras homolog gene family, member C
380664	Lemd3	8.185	6.084	0.437	0.00087325	0.0136497	LEM domain containing 3
72203	2610507I01Rik	2.825	1.738	0.718	0.000875016	0.0136499	RIKEN cDNA 2610507I01 gene
104263	Kdm3a	21.993	16.456	0.436	0.000874442	0.0136499	lysine (K)-specific demethylase 3A
21429	Ubtf	34.448	38.994	-0.179	0.000874189	0.0136499	upstream binding transcription factor, RNA polymerase I
328779	Hs3st6	27.421	19.771	0.475	0.00087645	0.013654	heparan sulfate (glucosamine) 3-O-sulfotransferase 6
68098	Rchy1	23.429	28.106	-0.26	0.000876065	0.013654	ring finger and CHY zinc finger domain containing 1
320484	Rasal3	0.556	0.204	1.436	0.000879772	0.0136839	RAS protein activator like 3
56095	Ftsj3	21.885	26.815	-0.288	0.000879101	0.0136839	FtsJ homolog 3 (E. coli)
76500	Ip6k2	79.627	67.237	0.243	0.000880129	0.0136839	inositol hexaphosphate kinase 2
66689	Klhl28	4.769	2.688	0.839	0.000882384	0.0137099	kelch-like 28
105171	Arrdc3	32.071	19.409	0.721	0.000883729	0.0137216	arrestin domain containing 3
69742	Tm2d2	44.48	54.009	-0.274	0.000885351	0.0137377	TM2 domain containing 2
208171	Tmprss7	2.23	0.328	3.031	0.000888983	0.0137848	transmembrane serine protease 7
111175	Pecr	7.242	11.458	-0.655	0.000891994	0.0138198	peroxisomal trans-2-enoyl-CoA reductase
13358	Slc25a1	63.108	77.898	-0.306	0.000892419	0.0138198	solute carrier family 25 (mitochondrial carrier, citrate transporter), member 1
NA	Jub	23.41	19.431	0.277	0.000895151	0.0138529	NA
68095	Ociad1	32.715	37.203	-0.186	0.000896058	0.0138577	OCIA domain containing 1
621603	Aldh3b2	5.959	3.44	0.799	0.000901264	0.0139254	aldehyde dehydrogenase 3 family, member B2
74493	Tnks2	44.699	33.691	0.416	0.000901628	0.0139254	tankyrase, TRF1-interacting ankyrin-related ADP-ribose polymerase 2
16909	Lmo2	3.519	5.612	-0.715	0.000902336	0.0139271	LIM domain only 2
14628	Ostm1	27.846	18.476	0.592	0.000904348	0.0139397	osteopetrosis associated transmembrane protein 1
242109	Zfp697	14.173	10.13	0.478	0.000904082	0.0139397	zinc finger protein 697
66089	Rmnd5b	31.307	26.32	0.252	0.000908443	0.0139936	required for meiotic nuclear division 5 homolog B (S. cerevisiae)
12738	Cldn2	264.112	345.254	-0.387	0.000909088	0.0139943	claudin 2
18719	Pip5k1b	36.104	30.544	0.24	0.000911787	0.0140266	phosphatidylinositol-4-phosphate 5-kinase, type 1 beta
227737	Fam129b	29.844	35.84	-0.262	0.000913231	0.0140396	family with sequence similarity 129, member B
140780	Bmp2k	6.031	4.322	0.466	0.00091409	0.0140396	BMP2 inducible kinase
320184	Lrrc58	16.078	13.383	0.268	0.000914439	0.0140396	leucine rich repeat containing 58
69499	Tsr2	7.761	9.693	-0.317	0.000917462	0.0140757	TSR2 20S rRNA accumulation
NA	D19Wsu162e	142.299	120.169	0.247	0.000917995	0.0140757	NA
50766	Crim1	15.793	12.467	0.34	0.000919901	0.0140957	cysteine rich transmembrane BMP regulator 1 (chordin like)
21336	Tacr1	0.035	0.195	-2.301	0.000926779	0.0141645	tachykinin receptor 1
140474	Muc4	0.698	0.413	0.77	0.00092682	0.0141645	mucin 4
NA	1200009I06Rik	10.303	6.136	0.717	0.00092644	0.0141645	NA
106565	Dlk2	8.475	5.8	0.54	0.000926535	0.0141645	delta-like 2 homolog (Drosophila)
70592	5730480H06Rik	3.792	2.326	0.736	0.000929424	0.0141857	RIKEN cDNA 5730480H06 gene
69080	Gmppa	55.543	70.543	-0.342	0.000929191	0.0141857	GDP-mannose pyrophosphorylase A
NA	Pppde2	16.498	19.193	-0.215	0.000934428	0.0142528	NA
54208	Arl6ip1	103.321	82.069	0.341	0.000935365	0.0142577	ADP-ribosylation factor-like 6 interacting protein 1
94181	Nans	130.309	178.343	-0.46	0.000940537	0.0143272	N-acetylneuraminic acid synthase (sialic acid synthase)
68205	Urm1	17.13	20.708	-0.278	0.000941476	0.0143322	ubiquitin related modifier 1 homolog (S. cerevisiae)
227120	Plcl1	7.743	5.731	0.45	0.000947448	0.0144137	phospholipase C-like 1
237253	Lrp11	0.818	1.394	-0.755	0.000948772	0.014415	low density lipoprotein receptor-related protein 11
66585	Snrnp40	18.484	22.944	-0.305	0.000948351	0.014415	small nuclear ribonucleoprotein 40 (U5)
231134	Dok7	0.185	0.735	-1.95	0.000949582	0.014418	docking protein 7
14675	Gna14	1.123	1.899	-0.754	0.000953342	0.0144564	guanine nucleotide binding protein, alpha 14
329506	Ctdspl2	6.458	4.398	0.595	0.000953971	0.0144564	CTD (carboxy-terminal domain, RNA polymerase II, polypeptide A) small phosphatase like 2
269713	Clip2	5.582	7.417	-0.419	0.000953699	0.0144564	CAP-GLY domain containing linker protein 2
56464	Ctsf	34.494	28.512	0.273	0.000954963	0.014462	cathepsin F
72103	Aplf	2.085	1.508	0.465	0.000959053	0.0145145	aprataxin and PNKP like factor
217946	Cdca7l	8.687	12.172	-0.482	0.000962645	0.0145595	cell division cycle associated 7 like
69388	1700018G05Rik	7.088	12.993	-0.903	0.00096469	0.0145715	RIKEN cDNA 1700018G05 gene
20908	Stx3	13.586	10.746	0.338	0.000964236	0.0145715	syntaxin 3
104303	Arl1	36.993	44.212	-0.261	0.000966604	0.014591	ADP-ribosylation factor-like 1
223774	Alg12	8.146	11.125	-0.443	0.000972494	0.0146704	asparagine-linked glycosylation 12 (alpha-1,6-mannosyltransferase)
73284	Ddit4l	95.676	147.642	-0.628	0.000975387	0.014695	DNA-damage-inducible transcript 4-like
105445	Dock9	12.802	10.114	0.339	0.000974894	0.014695	dedicator of cytokinesis 9
56190	Rbm38	15.59	10.209	0.625	0.000977712	0.0147206	RNA binding motif protein 38
442801	Arhgef15	1.473	2.23	-0.621	0.000986873	0.0148393	Rho guanine nucleotide exchange factor (GEF) 15
14155	Fem1b	11.537	9.436	0.29	0.000986673	0.0148393	feminization 1 homolog b (C. elegans)
76293	Mfap4	56.779	88.752	-0.653	0.000994439	0.0149339	microfibrillar-associated protein 4
94223	Dgcr8	9.025	7.519	0.263	0.000994205	0.0149339	DiGeorge syndrome critical region gene 8
50772	Mapk6	17.427	13.241	0.397	0.000997147	0.0149576	mitogen-activated protein kinase 6
212999	Tnpo2	28.522	33.96	-0.252	0.000997299	0.0149576	transportin 2 (importin 3, karyopherin beta 2b)
76886	Fam81a	3.333	1.498	1.144	0.00100296	0.0150293	family with sequence similarity 81, member A
94254	Wbscr16	11.157	13.536	-0.277	0.00100337	0.0150293	Williams-Beuren syndrome chromosome region 16 homolog (human)
98386	Lbr	9.673	7.164	0.428	0.00100507	0.015045	lamin B receptor
18442	P2ry2	0.913	2.592	-1.53	0.00100693	0.0150634	purinergic receptor P2Y, G-protein coupled 2
74370	Rptor	10.518	12.905	-0.295	0.0010083	0.0150742	regulatory associated protein of MTOR, complex 1
382571	Kcnf1	1.904	0.85	4.441	0.00101024	0.0150774	potassium voltage-gated channel, subfamily F, member 1
215114	Hip1	3.03	4.03	-0.401	0.00101035	0.0150774	huntingtin interacting protein 1
14385	Slc37a4	75.407	59.555	0.342	0.00101046	0.0150774	solute carrier family 37 (glucose-6-phosphate transporter), member 4
64817	Svep1	1.592	2.455	-0.608	0.00101281	0.0151029	sushi, von Willebrand factor type A, EGF and pentraxin domain containing 1
NA	Fam115a	7.748	6.154	0.335	0.00101459	0.015113	NA
NA	Lins	4.953	4.076	0.28	0.00101479	0.015113	NA
51798	Ech1	96.509	78.542	0.306	0.00101577	0.015118	enoyl coenzyme A hydratase 1, peroxisomal
71985	Acad10	2.779	4.425	-0.695	0.00102678	0.0152722	acyl-Coenzyme A dehydrogenase family, member 10
11783	Apaf1	2.91	2.259	0.363	0.00102946	0.0153022	apoptotic peptidase activating factor 1
239126	C1qtnf9	47.109	84.559	-0.858	0.00103045	0.0153073	C1q and tumor necrosis factor related protein 9
72149	Strada	11.806	14.393	-0.285	0.00103295	0.0153346	STE20-related kinase adaptor alpha
101095	Zfp282	5.355	4.261	0.327	0.00103646	0.0153769	zinc finger protein 282
75785	Klhl24	24.724	13.421	0.911	0.00103832	0.0153815	kelch-like 24
64658	Mrps25	2.665	3.424	-0.355	0.00103874	0.0153815	mitochondrial ribosomal protein S25
22793	Zyx	72.669	62.289	0.226	0.00103785	0.0153815	zyxin
NA	Mcart6	1.564	0.543	1.484	0.00104224	0.0154136	NA
606496	Gsk3a	51.495	60.714	-0.236	0.0010417	0.0154136	glycogen synthase kinase 3 alpha
105734	Tigd5	1.473	0.887	0.755	0.00104316	0.0154175	tigger transposable element derived 5
67865	Rgs10	6.775	3.85	0.811	0.00104529	0.0154295	regulator of G-protein signalling 10
71787	Trnau1ap	31.672	38.709	-0.288	0.00104525	0.0154295	tRNA selenocysteine 1 associated protein 1
NA	Fam123b	4.075	2.691	0.589	0.00104866	0.0154694	NA
14853	Gspt2	35.307	27.966	0.329	0.00104958	0.0154732	G1 to S phase transition 2
55944	Eif3d	55.632	64.694	-0.215	0.00105063	0.0154788	eukaryotic translation initiation factor 3, subunit D
76499	Clasp2	7.644	5.936	0.37	0.00105151	0.0154821	CLIP associating protein 2
320541	Slc35e2	23.337	18.582	0.329	0.00105323	0.0154879	solute carrier family 35, member E2
58887	Repin1	8.906	10.869	-0.286	0.00105301	0.0154879	replication initiator 1
320207	Pik3r5	0.943	0.538	0.793	0.0010568	0.0155306	phosphoinositide-3-kinase, regulatory subunit 5, p101
NA	4831426I19Rik	0.325	0.644	-0.966	0.0010588	0.0155502	NA
382913	Neil2	1.606	3.144	-0.955	0.00106219	0.0155863	nei like 2 (E. coli)
19215	Ptgds	374.296	602.554	-0.684	0.001063	0.0155863	prostaglandin D2 synthase (brain)
109929	Zbtb25	3.746	5.03	-0.411	0.00106326	0.0155863	zinc finger and BTB domain containing 25
223691	Eif3l	91.73	105.756	-0.203	0.00106479	0.0155989	eukaryotic translation initiation factor 3, subunit L
110379	Sec13	86.123	101.34	-0.237	0.0010672	0.0156244	SEC13 homolog (S. cerevisiae)
11305	Abca2	111.243	155.311	-0.481	0.00106805	0.015627	ATP-binding cassette, sub-family A (ABC1), member 2
18484	Pam	15.173	19.401	-0.346	0.00107042	0.0156421	peptidylglycine alpha-amidating monooxygenase
15975	Ifnar1	14.183	11.977	0.245	0.00107026	0.0156421	interferon (alpha and beta) receptor 1
19735	Rgs2	12.777	9.52	0.428	0.00107351	0.0156774	regulator of G-protein signaling 2
68192	Leprotl1	30.734	25.776	0.253	0.00107437	0.0156801	leptin receptor overlapping transcript-like 1
18108	Nmt2	16.657	11.107	0.607	0.00107589	0.0156925	N-myristoyltransferase 2
68421	Lmbrd1	12.524	10.153	0.3	0.0010766	0.0156931	LMBR1 domain containing 1
237860	Ssh2	5.785	4.265	0.437	0.00107771	0.0156995	slingshot homolog 2 (Drosophila)
11768	Ap1m2	51.272	66.999	-0.385	0.00108208	0.0157337	adaptor protein complex AP-1, mu 2 subunit
215819	Nhsl1	38.723	30.252	0.355	0.00108108	0.0157337	NHS-like 1
218630	Ccno	65.951	84.149	-0.35	0.00108168	0.0157337	cyclin O
52504	Cenpo	2.495	3.243	-0.389	0.00108864	0.0158192	centromere protein O
57890	Il17re	5.68	4.153	0.443	0.00109025	0.0158327	interleukin 17 receptor E
11727	Ang	6.566	4.73	0.471	0.0010958	0.0159035	angiogenin, ribonuclease, RNase A family, 5
74205	Acsl3	16.16	13.233	0.287	0.00109757	0.0159192	acyl-CoA synthetase long-chain family member 3
70925	Cdkn2aip	7.192	5.799	0.311	0.00109882	0.0159274	CDKN2A interacting protein
94093	Trim33	10.256	7.265	0.529	0.00110423	0.0159902	tripartite motif-containing 33
56298	Atl2	14.968	10.983	0.449	0.00110452	0.0159902	atlastin GTPase 2
723864	Mir425	5.929	15.463	-1.369	0.00110877	0.0160314	microRNA 425
107368	Pdzd8	19.213	13.984	0.474	0.00110938	0.0160314	PDZ domain containing 8
72634	Tdrkh	6.112	4.733	0.37	0.00110943	0.0160314	tudor and KH domain containing protein
14191	Fgr	0.276	1.624	-2.651	0.00111032	0.0160343	Gardner-Rasheed feline sarcoma viral (Fgr) oncogene homolog
68603	Pmvk	31.285	41.625	-0.419	0.00111107	0.0160353	phosphomevalonate kinase
NA	2210417K05Rik	2.588	4.611	-0.855	0.00111606	0.0160958	NA
NA	1810027O10Rik	71.74	99.769	-0.472	0.00111802	0.0160958	NA
67710	Polr2g	73.044	90.851	-0.312	0.00111754	0.0160958	polymerase (RNA) II (DNA directed) polypeptide G
13016	Ctbp1	35.664	43.553	-0.284	0.00111727	0.0160958	C-terminal binding protein 1
14070	F8a	6.639	8.561	-0.374	0.00111947	0.0161067	factor 8-associated gene A
12740	Cldn4	70.962	91.346	-0.358	0.00112198	0.0161329	claudin 4
66333	Aqp11	13.401	8.918	0.601	0.00112547	0.0161731	aquaporin 11
328099	Prps1l3	17.862	14.465	0.305	0.0011279	0.016198	phosphoribosyl pyrophosphate synthetase 1-like 3
13809	Enpep	1.148	1.749	-0.594	0.00113005	0.0162089	glutamyl aminopeptidase
212647	Aldh4a1	32.29	27.688	0.221	0.00112943	0.0162089	aldehyde dehydrogenase 4 family, member A1
52837	Tmx4	12.152	8.476	0.519	0.00113127	0.0162165	thioredoxin-related transmembrane protein 4
NA	2010003O02Rik	23.974	33.66	-0.472	0.00113272	0.0162185	NA
16432	Itm2b	4107.21	4879.12	-0.25	0.0011328	0.0162185	integral membrane protein 2B
114255	Dok4	4.05	5.604	-0.463	0.00113477	0.0162367	docking protein 4
15064	Mr1	11.587	9.191	0.338	0.00114092	0.0163147	major histocompatibility complex, class I-related
66673	Sorcs3	0	0.035	-2.427	0.0011445	0.016356	sortilin-related VPS10 domain containing receptor 3
240168	Rasgrp3	0.876	1.585	-0.905	0.00114728	0.0163856	RAS, guanyl releasing protein 3
11614	Nr0b1	0.154	0	2.813	0.00114983	0.016412	nuclear receptor subfamily 0, group B, member 1
13134	Dach1	6.412	4.092	0.66	0.00115776	0.0165151	dachshund 1 (Drosophila)
67997	Ddx59	2.911	4.015	-0.469	0.00115894	0.0165218	DEAD (Asp-Glu-Ala-Asp) box polypeptide 59
NA	Fam113a	5.59	7.03	-0.329	0.00115968	0.0165223	NA
100504715	Tmppe	4.36	3.391	0.35	0.00116462	0.0165825	transmembrane protein with metallophosphoesterase domain
227195	Ino80d	5.556	3.935	0.527	0.00116703	0.0165965	INO80 complex subunit D
13627	Eef1a1	1074.62	1283.48	-0.257	0.00116644	0.0165965	eukaryotic translation elongation factor 1 alpha 1
75665	Ccdc64	23.766	18.196	0.383	0.0011693	0.0166187	coiled-coil domain containing 64
233033	Samd4b	25.921	29.854	-0.204	0.00117371	0.0166713	sterile alpha motif domain containing 4B
77219	Ptgr2	14.098	17.495	-0.306	0.00117624	0.016697	prostaglandin reductase 2
574437	Xlr3b	0.181	0.037	2.198	0.00117698	0.0166974	X-linked lymphocyte-regulated 3B
224088	Atp13a3	15.704	10.526	0.621	0.00117831	0.0167061	ATPase type 13A3
20979	Syt1	2.01	1.177	0.811	0.00117913	0.0167075	synaptotagmin I
73720	Cst6	0.143	0.78	-2.39	0.00118402	0.0167667	cystatin E/M
228677	Sptlc3	4.088	2.176	0.902	0.00118656	0.0167924	serine palmitoyltransferase, long chain base subunit 3
20649	Sntb1	2.666	4.607	-0.772	0.00119401	0.0168876	syntrophin, basic 1
19737	Rgs5	5.619	11.759	-1.043	0.00119917	0.0169397	regulator of G-protein signaling 5
80289	Lysmd3	3.936	2.384	0.772	0.00120059	0.0169397	LysM, putative peptidoglycan-binding, domain containing 3
237339	L3mbtl3	13.214	10.143	0.386	0.00120026	0.0169397	l(3)mbt-like 3 (Drosophila)
78255	Ralgps2	9.081	7.06	0.361	0.00119992	0.0169397	Ral GEF with PH domain and SH3 binding motif 2
320106	Slc38a11	0.08	0.315	-2.004	0.0012069	0.0169875	solute carrier family 38, member 11
20444	St3gal2	60.262	103.22	-0.778	0.00120612	0.0169875	ST3 beta-galactoside alpha-2,3-sialyltransferase 2
18613	Pecam1	6.423	9.755	-0.595	0.00120648	0.0169875	platelet/endothelial cell adhesion molecule 1
24045	Scamp3	41.74	34.055	0.297	0.00120652	0.0169875	secretory carrier membrane protein 3
15108	Hsd17b10	53.784	67.957	-0.333	0.00121195	0.0170484	hydroxysteroid (17-beta) dehydrogenase 10
NA	Fam38b	0.255	0.498	-0.977	0.00121501	0.0170811	NA
18766	Pkdrej	0.607	1.185	-0.96	0.00121863	0.0171218	polycystic kidney disease (polycystin) and REJ (sperm receptor for egg jelly homolog, sea urchin)
NA	2610029G23Rik	4.7	5.88	-0.323	0.00122276	0.0171693	NA
101943	Sf3b3	32.459	36.877	-0.183	0.00122705	0.0172193	splicing factor 3b, subunit 3
16772	Lama1	5.668	4.031	0.506	0.0012306	0.0172587	laminin, alpha 1
17178	Fxyd3	56.292	91.062	-0.692	0.00123187	0.0172661	FXYD domain-containing ion transport regulator 3
78887	Sfi1	19.358	25.397	-0.39	0.001233	0.0172716	Sfi1 homolog, spindle assembly associated (yeast)
237256	Zc3h12d	0.641	1.176	-0.906	0.00123739	0.0173227	zinc finger CCCH type containing 12D
59004	Pias4	14.995	11.607	0.369	0.001239	0.0173349	protein inhibitor of activated STAT 4
17698	Msn	12.571	15.936	-0.332	0.00124553	0.0174158	moesin
103554	Psme4	31.8	24.284	0.41	0.00125436	0.0175182	proteasome (prosome, macropain) activator subunit 4
15081	H3f3b	161.355	131.648	0.294	0.00125391	0.0175182	H3 histone, family 3B
12576	Cdkn1b	25.762	21.764	0.243	0.00125516	0.0175189	cyclin-dependent kinase inhibitor 1B
69847	Wnk4	9.469	7.495	0.34	0.00126261	0.0176124	WNK lysine deficient protein kinase 4
26887	Chst4	0	0.137	-2.813	0.00126426	0.017619	carbohydrate (chondroitin 6/keratan) sulfotransferase 4
68728	Trp53inp2	36.265	31.349	0.213	0.00126483	0.017619	transformation related protein 53 inducible nuclear protein 2
18626	Per1	16.441	14.418	0.193	0.00126535	0.017619	period circadian clock 1
17872	Ppp1r15a	10.538	13.813	-0.39	0.00127207	0.017702	protein phosphatase 1, regulatory (inhibitor) subunit 15A
664883	Nova1	0.65	0.415	0.644	0.00127416	0.0177205	neuro-oncological ventral antigen 1
21419	Tfap2b	26.745	18.801	0.518	0.00127723	0.0177527	transcription factor AP-2 beta
232414	Clec9a	0.506	0.177	1.487	0.00128291	0.017821	C-type lectin domain family 9, member a
66151	Prr13	56.798	68.433	-0.266	0.00129357	0.0179555	proline rich 13
21343	Taf6	21.651	18.833	0.2	0.00129413	0.0179555	TAF6 RNA polymerase II, TATA box binding protein (TBP)-associated factor
104776	Aldh6a1	157.785	121.105	0.399	0.00129676	0.0179813	aldehyde dehydrogenase family 6, subfamily A1
210126	Lpp	7.098	5.432	0.404	0.00130115	0.0180314	LIM domain containing preferred translocation partner in lipoma
226747	Ahctf1	16.504	12.288	0.449	0.00130294	0.0180455	AT hook containing transcription factor 1
50500	Ttpa	0.833	0.37	1.13	0.00130497	0.0180629	tocopherol (alpha) transfer protein
23972	Papss2	1.758	2.484	-0.5	0.00130583	0.0180641	3'-phosphoadenosine 5'-phosphosulfate synthase 2
84505	Setdb1	14.042	11.966	0.232	0.00130727	0.0180733	SET domain, bifurcated 1
790913	Gm11413	1.567	3.922	-1.214	0.00130912	0.0180882	predicted gene 11413
382423	Atxn7l3b	57.558	49.358	0.223	0.00131004	0.0180902	ataxin 7-like 3B
330671	B4galnt4	2.54	5.204	-1.025	0.00131148	0.0180994	beta-1,4-N-acetyl-galactosaminyl transferase 4
27999	Fam3c	146.57	105.506	0.467	0.00131659	0.0181566	family with sequence similarity 3, member C
NA	2810046L04Rik	10.554	8.536	0.307	0.00131718	0.0181566	NA
12747	Clk1	62.447	45.871	0.478	0.00131881	0.0181683	CDC-like kinase 1
66220	Zdhhc12	18.04	13.477	0.431	0.00132207	0.0182008	zinc finger, DHHC domain containing 12
192212	Prom2	393.401	326.836	0.265	0.00132273	0.0182008	prominin 2
54445	Unc93b1	14.262	11.014	0.38	0.00132587	0.0182333	unc-93 homolog B1 (C. elegans)
69066	1810010H24Rik	2.549	4.758	-0.87	0.00132935	0.0182382	RIKEN cDNA 1810010H24 gene
408064	BC064078	6.649	10.473	-0.634	0.00132892	0.0182382	cDNA sequence BC064078
14020	Evi5	9.909	6.709	0.616	0.00132814	0.0182382	ecotropic viral integration site 5
216197	Ckap4	22.777	26.76	-0.227	0.0013271	0.0182382	cytoskeleton-associated protein 4
276770	Eif5a	100.544	123.299	-0.291	0.00133533	0.0183093	eukaryotic translation initiation factor 5A
74838	Naa15	12.796	8.716	0.593	0.00133928	0.0183477	N(alpha)-acetyltransferase 15, NatA auxiliary subunit
114896	Afg3l1	21.07	17.962	0.229	0.0013397	0.0183477	AFG3-like AAA ATPase 1
18024	Nfe2l2	41.678	36.208	0.202	0.00134279	0.0183793	nuclear factor, erythroid derived 2, like 2
75678	Ippk	10.409	8.3	0.327	0.0013437	0.0183809	inositol 1,3,4,5,6-pentakisphosphate 2-kinase
210973	Kbtbd2	9.526	7.739	0.298	0.00134645	0.0184077	kelch repeat and BTB (POZ) domain containing 2
NA	Fam70b	0.429	1.164	-1.383	0.00134969	0.018434	NA
68159	Stx19	1.685	3.336	-0.989	0.00135003	0.018434	syntaxin 19
14390	Gabpa	10.273	7.498	0.482	0.00135074	0.018434	GA repeat binding protein, alpha
19417	Rasgrf1	15.427	10.993	0.499	0.00135279	0.0184513	RAS protein-specific guanine nucleotide-releasing factor 1
226791	Lyplal1	33.599	42.178	-0.33	0.0013585	0.0185183	lysophospholipase-like 1
74479	Snx11	19.859	24.298	-0.292	0.00136071	0.0185376	sorting nexin 11
381338	Lonrf2	1.404	0.753	0.909	0.00136476	0.0185819	LON peptidase N-terminal domain and ring finger 2
70523	5730420D15Rik	0.023	0.263	-2.694	0.00136869	0.0186137	RIKEN cDNA 5730420D15 gene
108147	Atic	17.821	22.569	-0.341	0.00136835	0.0186137	5-aminoimidazole-4-carboxamide ribonucleotide formyltransferase/IMP cyclohydrolase
332578	Lcn10	808.954	1381.61	-0.779	0.00137016	0.0186228	lipocalin 10
22637	Zap70	8.189	20.783	-1.34	0.0013729	0.0186455	zeta-chain (TCR) associated protein kinase
75135	4930526I15Rik	4.451	6.446	-0.531	0.00137342	0.0186455	RIKEN cDNA 4930526I15 gene
100039957	Gm2518	0.778	1.424	-0.866	0.00137516	0.0186582	interferon induced transmembrane protein 2 pseudogene
117591	Slc2a9	6.859	10.281	-0.586	0.00137914	0.0187014	solute carrier family 2 (facilitated glucose transporter), member 9
240549	Gm4952	0	0.084	-2.058	0.00138231	0.0187226	predicted gene 4952
109299	C330006A16Rik	21.4	25.694	-0.26	0.00138222	0.0187226	RIKEN cDNA C330006A16 gene
21418	Tfap2a	16.634	12.49	0.418	0.00138364	0.0187297	transcription factor AP-2, alpha
213233	Tapbpl	13.896	17.327	-0.325	0.00138585	0.0187487	TAP binding protein-like
22403	Wisp2	0.081	0.487	-2.773	0.00139496	0.0188429	WNT1 inducible signaling pathway protein 2
16515	Kcnj12	7.119	4.881	0.532	0.00139575	0.0188429	potassium inwardly-rectifying channel, subfamily J, member 12
12269	C4bp	1013.39	812.09	0.319	0.00139604	0.0188429	complement component 4 binding protein
69554	Klhdc2	35.022	43.09	-0.301	0.00139399	0.0188429	kelch domain containing 2
69743	Casz1	1.089	1.605	-0.551	0.00139788	0.0188569	castor zinc finger 1
NA	Nat15	24.184	29.562	-0.28	0.00140068	0.0188837	NA
NA	0610012H03Rik	3.492	5.183	-0.583	0.00140155	0.0188845	NA
58909	Fam13a	4.344	2.948	0.558	0.0014038	0.0189039	family with sequence similarity 13, member A
76642	1700113A16Rik	6.273	9.059	-0.525	0.00141226	0.0190069	RIKEN cDNA 1700113A16 gene
71514	Sfpq	77.791	63.139	0.307	0.00141899	0.0190864	splicing factor proline/glutamine rich (polypyrimidine tract binding protein associated)
16164	Il13ra1	21.423	17.219	0.316	0.00142275	0.0191261	interleukin 13 receptor, alpha 1
381404	Pabpc1l	11.551	16.704	-0.525	0.001427	0.019128	poly(A) binding protein, cytoplasmic 1-like
16763	Lad1	24.968	34.234	-0.449	0.00142611	0.019128	ladinin
170772	Glcci1	3.263	2.443	0.42	0.00142643	0.019128	glucocorticoid induced transcript 1
72307	2510002D24Rik	15.875	21.058	-0.402	0.00142495	0.019128	RIKEN cDNA 2510002D24 gene
67393	Cxxc5	37.01	46.302	-0.325	0.0014253	0.019128	CXXC finger 5
NA	Fam108b	9.573	6.998	0.456	0.00143412	0.0192075	NA
69534	Avpi1	33.697	28.032	0.267	0.00143458	0.0192075	arginine vasopressin-induced 1
11991	Hnrnpd	20.584	17.794	0.209	0.00143981	0.0192665	heterogeneous nuclear ribonucleoprotein D
320158	Zmat4	6.154	2.27	1.451	0.00144235	0.0192895	zinc finger, matrin type 4
56442	Serinc1	98.217	71.596	0.472	0.00144621	0.01933	serine incorporator 1
56491	Vapb	14.12	15.93	-0.173	0.0014471	0.0193309	vesicle-associated membrane protein, associated protein B and C
213332	AA474331	3.052	4.858	-0.709	0.00144851	0.0193385	expressed sequence AA474331
67246	2810474O19Rik	7.939	5.625	0.526	0.00145426	0.0194043	RIKEN cDNA 2810474O19 gene
71711	Mus81	25.376	29.719	-0.227	0.00146154	0.0194903	MUS81 endonuclease homolog (yeast)
69217	Plekha4	3.541	5.294	-0.646	0.00146945	0.0195846	pleckstrin homology domain containing, family A (phosphoinositide binding specific) member 4
622675	Zfp827	4.988	4.15	0.265	0.00147814	0.0196892	zinc finger protein 827
54644	Otud5	57.981	51.663	0.167	0.00147926	0.0196928	OTU domain containing 5
67803	Limd2	12.789	16.156	-0.331	0.00148166	0.0197135	LIM domain containing 2
20288	Msr1	0.532	0.241	1.146	0.00148759	0.0197812	macrophage scavenger receptor 1
227960	Gca	14.404	10.573	0.459	0.00148992	0.0198008	grancalcin
22228	Ucp2	134.43	172.222	-0.348	0.00149468	0.0198528	uncoupling protein 2 (mitochondrial, proton carrier)
60344	Fign	2.832	1.567	0.913	0.00149768	0.0198814	fidgetin
20761	Sprr2g	0	0.641	-3.361	0.0015026	0.0199281	small proline-rich protein 2G
20531	Slc34a2	39.216	23.055	0.763	0.00150478	0.0199281	solute carrier family 34 (sodium phosphate), member 2
170753	Zfp704	12.547	8.504	0.59	0.00150548	0.0199281	zinc finger protein 704
21824	Thbd	5.266	7.591	-0.522	0.00150403	0.0199281	thrombomodulin
58805	Mlxipl	22.669	16.188	0.48	0.00150489	0.0199281	MLX interacting protein-like
66399	Tsfm	11.805	15.512	-0.393	0.00150959	0.0199712	Ts translation elongation factor, mitochondrial
193385	Fam65b	0.557	1.321	-1.229	0.0015174	0.0200405	family with sequence similarity 65, member B
231380	Uba6	7.217	4.16	0.865	0.00151593	0.0200405	ubiquitin-like modifier activating enzyme 6
229512	Smg5	18.279	21.414	-0.228	0.00151677	0.0200405	Smg-5 homolog, nonsense mediated mRNA decay factor (C. elegans)
19288	Ptx3	0.292	0.777	-1.776	0.00151833	0.0200415	pentraxin related gene
NA	3110001D03Rik	26.063	34.648	-0.4	0.00152051	0.0200589	NA
23833	Cd52	166.282	288.545	-0.775	0.00152994	0.0201719	CD52 antigen
71929	Tmem123	76.333	54.818	0.477	0.00153294	0.0202	transmembrane protein 123
231130	Tnip2	9.189	7.175	0.357	0.00153639	0.0202341	TNFAIP3 interacting protein 2
12799	Cnp	8.176	10.232	-0.319	0.00154015	0.0202721	2',3'-cyclic nucleotide 3' phosphodiesterase
70556	Slc25a33	4.84	6.361	-0.391	0.00154296	0.0202977	solute carrier family 25, member 33
18475	Pafah1b2	36.011	30.957	0.218	0.00154405	0.0203006	platelet-activating factor acetylhydrolase, isoform 1b, subunit 2
13601	Ecm1	143.064	106.008	0.424	0.00154896	0.0203536	extracellular matrix protein 1
72828	Ubash3b	2.2	1.169	0.875	0.00154985	0.0203538	ubiquitin associated and SH3 domain containing, B
207728	Pde2a	1.516	2.655	-0.769	0.00155282	0.0203538	phosphodiesterase 2A, cGMP-stimulated
100073351	Yy2	1.497	0.853	0.763	0.00155248	0.0203538	Yy2 transcription factor
68332	Sdhaf1	15.534	20.742	-0.409	0.00155346	0.0203538	succinate dehydrogenase complex assembly factor 1
28146	Serp1	159.772	209.19	-0.387	0.00155296	0.0203538	stress-associated endoplasmic reticulum protein 1
30931	Tor1a	14.981	18.82	-0.319	0.00155421	0.0203538	torsin family 1, member A (torsin A)
77701	Lcn12	339.412	620.723	-0.87	0.00155642	0.0203713	lipocalin 12
170762	Nup155	6.493	4.839	0.432	0.00155843	0.0203862	nucleoporin 155
14365	Fzd3	3.916	2.611	0.603	0.00155954	0.0203893	frizzled homolog 3 (Drosophila)
232680	Cpa2	0	0.128	-2.18	0.00156213	0.0204004	carboxypeptidase A2, pancreatic
19334	Rab22a	23.795	19.088	0.316	0.00156178	0.0204004	RAB22A, member RAS oncogene family
245860	Atg9a	16.347	13.971	0.225	0.00156747	0.0204586	autophagy related 9A
320940	Atp11c	4.654	2.936	0.715	0.00157668	0.0205673	ATPase, class VI, type 11C
53328	Pgrmc1	387.003	483.59	-0.318	0.00158074	0.0206088	progesterone receptor membrane component 1
66105	Ube2d3	51.191	42.457	0.271	0.00158435	0.0206443	ubiquitin-conjugating enzyme E2D 3
231832	Tmem184a	6.547	10.543	-0.68	0.00158782	0.0206664	transmembrane protein 184a
110279	Bcr	15.343	17.705	-0.203	0.00158701	0.0206664	breakpoint cluster region
94230	Cpsf1	30.15	25.594	0.234	0.00158911	0.0206718	cleavage and polyadenylation specific factor 1
18559	Pctp	73.677	60.131	0.292	0.00159009	0.0206729	phosphatidylcholine transfer protein
12523	Cd84	0.504	0.231	1.088	0.00159233	0.020679	CD84 antigen
218885	Oxnad1	9.483	11.451	-0.273	0.00159177	0.020679	oxidoreductase NAD-binding domain containing 1
67863	Slc25a11	91.793	107.868	-0.23	0.00159338	0.0206812	solute carrier family 25 (mitochondrial carrier oxoglutarate carrier), member 11
16589	Uhmk1	12.379	6.272	0.986	0.00159495	0.0206901	U2AF homology motif (UHM) kinase 1
242286	Sdr16c6	0	0.096	-1.896	0.00159723	0.0207081	short chain dehydrogenase/reductase family 16C, member 6
53320	Folh1	30.009	23.617	0.345	0.00160229	0.0207622	folate hydrolase 1
192201	Wfdc15b	150.776	199.683	-0.4	0.00160606	0.0207994	WAP four-disulfide core domain 15B
20479	Vps4b	26.8	22.28	0.268	0.00161104	0.0208524	vacuolar protein sorting 4b (yeast)
21873	Tjp2	40.421	35.573	0.183	0.00161471	0.0208883	tight junction protein 2
244650	Phlpp2	3.862	2.856	0.428	0.00161617	0.0208955	PH domain and leucine rich repeat protein phosphatase 2
216395	Tmem5	14.901	18.427	-0.315	0.00162135	0.020951	transmembrane protein 5
76408	Abcc3	42.874	31.872	0.433	0.0016245	0.02098	ATP-binding cassette, sub-family C (CFTR/MRP), member 3
NA	6330503K22Rik	5.672	3.798	0.594	0.00163105	0.021053	NA
108153	Adamts7	0.267	0.593	-1.132	0.00163544	0.0210979	a disintegrin-like and metallopeptidase (reprolysin type) with thrombospondin type 1 motif, 7
74841	Usp38	10.737	8.598	0.322	0.00163677	0.0211035	ubiquitin specific peptidase 38
16570	Kif3c	5.078	3.84	0.39	0.00163901	0.0211207	kinesin family member 3C
77045	Bcl7a	21.04	14.671	0.523	0.00164185	0.0211456	B cell CLL/lymphoma 7A
53333	Tomm40	24.445	30.138	-0.298	0.00164597	0.021187	translocase of outer mitochondrial membrane 40 homolog (yeast)
93790	Nipa2	9.827	7.678	0.359	0.00164962	0.0211989	non imprinted in Prader-Willi/Angelman syndrome 2 homolog (human)
20668	Sox13	26.23	33.027	-0.335	0.00164912	0.0211989	SRY (sex determining region Y)-box 13
NA	Gpr125	4.632	5.774	-0.313	0.00164865	0.0211989	NA
240665	Ccnj	3.251	2.253	0.537	0.0016513	0.0212088	cyclin J
68365	Rab14	72.163	61.278	0.237	0.00165399	0.0212317	RAB14, member RAS oncogene family
12020	Nkx3-2	0	0.078	-1.896	0.00166213	0.0213222	NK3 homeobox 2
NA	Mtap9	5.617	3.865	0.562	0.0016647	0.0213222	NA
242291	Impad1	18.209	12.946	0.526	0.00166391	0.0213222	inositol monophosphatase domain containing 1
74032	Sdr42e1	23.991	32.612	-0.443	0.00166345	0.0213222	short chain dehydrogenase/reductase family 42E, member 1
69697	Camsap3	21.322	17.453	0.284	0.00166561	0.0213222	calmodulin regulated spectrin-associated protein family, member 3
19092	Prkg2	1.038	0.521	0.991	0.00167175	0.0213891	protein kinase, cGMP-dependent, type II
231915	Uspl1	5.22	4.418	0.239	0.00167332	0.0213974	ubiquitin specific peptidase like 1
110595	Timp4	0.017	0.333	-2.99	0.00168034	0.0214754	tissue inhibitor of metalloproteinase 4
80751	Rnf34	24.031	28.587	-0.245	0.00168171	0.0214811	ring finger protein 34
106648	Cyp4f15	9.768	13.979	-0.517	0.00168485	0.0215017	cytochrome P450, family 4, subfamily f, polypeptide 15
231503	Tmem150c	217.759	304.388	-0.486	0.00168516	0.0215017	transmembrane protein 150C
74718	Snx16	3.482	2.254	0.624	0.00169036	0.0215445	sorting nexin 16
68342	Ndufb10	97.797	122.253	-0.319	0.00169017	0.0215445	NADH dehydrogenase (ubiquinone) 1 beta subcomplex, 10
241289	Ppp1r26	3.283	4.157	-0.336	0.00169466	0.0215875	protein phosphatase 1, regulatory subunit 26
224405	Cyyr1	0.585	1.477	-1.497	0.00169701	0.0216056	cysteine and tyrosine-rich protein 1
20464	Sim1	4.835	3.074	0.692	0.00170423	0.021674	single-minded homolog 1 (Drosophila)
21761	Morf4l1	14.587	11.505	0.344	0.00170447	0.021674	mortality factor 4 like 1
110157	Raf1	36.782	31.522	0.222	0.00170516	0.021674	v-raf-leukemia viral oncogene 1
20614	Snap25	0.143	0.014	2.387	0.00170788	0.0216967	synaptosomal-associated protein 25
54709	Eif3i	88.766	113.824	-0.353	0.00171169	0.0217332	eukaryotic translation initiation factor 3, subunit I
109344	E130215H24Rik	1.165	3.406	-1.5	0.00172818	0.0219307	RIKEN cDNA E130215H24 gene
11593	Aga	45.253	52.42	-0.214	0.00173042	0.0219352	aspartylglucosaminidase
23997	Psmd13	48.817	55.483	-0.184	0.00173029	0.0219352	proteasome (prosome, macropain) 26S subunit, non-ATPase, 13
67472	Mtfr1	13.467	16.164	-0.265	0.00173256	0.0219505	mitochondrial fission regulator 1
18032	Nfix	13.938	19.495	-0.482	0.00174048	0.0220389	nuclear factor I/X
16889	Lipa	9.168	6.817	0.441	0.00174402	0.0220717	lysosomal acid lipase A
319636	Fsd1l	3.618	2.559	0.54	0.00174673	0.0220797	fibronectin type III and SPRY domain containing 1-like
23827	Bpnt1	24.585	29.616	-0.269	0.0017483	0.0220797	bisphosphate 3'-nucleotidase 1
97484	Cog8	18.216	21.441	-0.241	0.00174622	0.0220797	component of oligomeric golgi complex 8
69754	Fbxo7	17.716	20.79	-0.232	0.00174844	0.0220797	F-box protein 7
66077	Aurkaip1	40.273	49.404	-0.29	0.00175086	0.0220983	aurora kinase A interacting protein 1
19125	Prodh	18.018	28.087	-0.638	0.00175723	0.0221565	proline dehydrogenase
13001	Csnk2b	141.139	182.89	-0.371	0.00175737	0.0221565	casein kinase 2, beta polypeptide
73945	Otud4	16.343	11.827	0.495	0.00175905	0.0221658	OTU domain containing 4
26406	Map3k3	19.133	14.918	0.358	0.00176743	0.0222593	mitogen-activated protein kinase kinase kinase 3
13603	Opn3	1.229	2.177	-0.862	0.00177548	0.0223178	opsin 3
12905	Cradd	6.381	8.754	-0.476	0.0017735	0.0223178	CASP2 and RIPK1 domain containing adaptor with death domain
57813	Tk2	17.515	21.24	-0.274	0.00177445	0.0223178	thymidine kinase 2, mitochondrial
56433	Vps29	47.19	56.417	-0.256	0.0017759	0.0223178	vacuolar protein sorting 29 (S. pombe)
68895	Rasl11a	13.312	8.638	0.63	0.00177729	0.0223233	RAS-like, family 11, member A
NA	2310004N24Rik	26.259	34.654	-0.393	0.00177849	0.0223264	NA
11421	Ace	451.841	346.818	0.378	0.00177951	0.0223271	angiotensin I converting enzyme (peptidyl-dipeptidase A) 1
66855	Tcf25	77.146	86.69	-0.168	0.00178288	0.0223574	transcription factor 25 (basic helix-loop-helix)
236790	Ddx26b	14.549	9.928	0.589	0.00178583	0.0223823	DEAD/H (Asp-Glu-Ala-Asp/His) box polypeptide 26B
NA	Phf16	9.136	5.548	0.727	0.00178987	0.0224086	NA
NA	Rab42-ps	5.89	9.268	-0.649	0.00179177	0.0224086	NA
16001	Igf1r	22.203	32.823	-0.556	0.00179105	0.0224086	insulin-like growth factor I receptor
20935	Surf6	10.088	11.968	-0.246	0.00179095	0.0224086	surfeit gene 6
20656	Sod2	26	30.592	-0.234	0.00179678	0.0224592	superoxide dismutase 2, mitochondrial
83925	Trps1	4.885	3.58	0.461	0.0018033	0.0225287	trichorhinophalangeal syndrome I (human)
64706	Scube1	24.206	39.511	-0.728	0.00180812	0.0225769	signal peptide, CUB domain, EGF-like 1
240916	Vsig8	1.469	0.319	2.031	0.00181054	0.022595	V-set and immunoglobulin domain containing 8
54325	Elovl1	18.92	25.409	-0.425	0.00181322	0.0226042	elongation of very long chain fatty acids (FEN1/Elo2, SUR4/Elo3, yeast)-like 1
110172	Slc35b1	105.213	133.637	-0.349	0.00181228	0.0226042	solute carrier family 35, member B1
18453	P4hb	580.195	677.403	-0.222	0.00181793	0.0226509	prolyl 4-hydroxylase, beta polypeptide
72323	Asb6	12.147	15.491	-0.346	0.00182005	0.0226652	ankyrin repeat and SOCS box-containing 6
330260	Pon2	34.504	41.735	-0.276	0.0018227	0.022686	paraoxonase 2
67388	1110008F13Rik	28.71	39.174	-0.438	0.00182517	0.0226926	RIKEN cDNA 1110008F13 gene
NA	Mll5	27.267	20.638	0.423	0.00182479	0.0226926	NA
224656	Zfp523	32.496	39.524	-0.282	0.00184494	0.0229261	zinc finger protein 523
24030	Mrps12	27.532	42.919	-0.603	0.0018481	0.0229532	mitochondrial ribosomal protein S12
63993	Slc5a7	0.026	0	2.01	0.00185121	0.0229744	solute carrier family 5 (choline transporter), member 7
104625	Cnot6	33.072	21.992	0.616	0.001853	0.0229744	CCR4-NOT transcription complex, subunit 6
17295	Met	7.477	5.411	0.464	0.00185251	0.0229744	met proto-oncogene
18950	Pnp	33.932	25.198	0.427	0.00185472	0.0229744	purine-nucleoside phosphorylase
108737	Oxsr1	14.098	11.858	0.246	0.00185436	0.0229744	oxidative-stress responsive 1
19418	Rasgrf2	2.797	1.681	0.737	0.00185812	0.022992	RAS protein-specific guanine nucleotide-releasing factor 2
66884	Appbp2	17.129	12.377	0.476	0.00185764	0.022992	amyloid beta precursor protein (cytoplasmic tail) binding protein 2
12686	Elovl3	0.311	0.03	3.097	0.00185942	0.0229959	elongation of very long chain fatty acids (FEN1/Elo2, SUR4/Elo3, yeast)-like 3
69956	Ptcd3	12.502	9.581	0.401	0.00186164	0.023001	pentatricopeptide repeat domain 3
215008	Vezt	8.57	7.326	0.228	0.0018618	0.023001	vezatin, adherens junctions transmembrane protein
628324	S100a2	0	0.27	-1.65	0.00186894	0.023077	S100 calcium binding protein A2
NA	A830093I24Rik	3.013	1.714	0.822	0.00187615	0.0231538	NA
751535	Mir672	0	0.55	-1.129	0.00188628	0.0232173	microRNA 672
171188	Vmn1r32	0	0.022	-1.129	0.00188628	0.0232173	vomeronasal 1 receptor 32
17132	Maf	4.163	2.987	0.48	0.0018858	0.0232173	avian musculoaponeurotic fibrosarcoma (v-maf) AS42 oncogene homolog
98766	Ubac1	9.147	7.947	0.207	0.00188492	0.0232173	ubiquitin associated domain containing 1
70584	Pak4	29.712	25.777	0.203	0.0018854	0.0232173	p21 protein (Cdc42/Rac)-activated kinase 4
243923	Rgs9bp	0.401	0.175	1.3	0.00189023	0.0232537	regulator of G-protein signalling 9 binding protein
27081	Zfp275	6.815	5.446	0.323	0.00189468	0.0232908	zinc finger protein 275
13875	Erf	24.888	30.865	-0.31	0.00189524	0.0232908	Ets2 repressor factor
53601	Pcdh12	0.381	0.825	-1.104	0.00190708	0.0233258	protocadherin 12
50722	Dkkl1	10.007	21.072	-1.06	0.00189914	0.0233258	dickkopf-like 1
625098	Slc38a6	5.245	3.138	0.762	0.00190398	0.0233258	solute carrier family 38, member 6
14239	Foxs1	2.263	3.632	-0.682	0.00190163	0.0233258	forkhead box S1
109305	Orai1	6.19	10.019	-0.618	0.00190634	0.0233258	ORAI calcium release-activated calcium modulator 1
12912	Creb1	6.678	4.807	0.499	0.00190703	0.0233258	cAMP responsive element binding protein 1
109129	Mmadhc	38.972	48.309	-0.312	0.00190553	0.0233258	methylmalonic aciduria (cobalamin deficiency) cblD type, with homocystinuria
68090	Yif1a	38.785	46.927	-0.279	0.00190302	0.0233258	Yip1 interacting factor homolog A (S. cerevisiae)
224814	Abcc10	3.916	3.291	0.25	0.00190209	0.0233258	ATP-binding cassette, sub-family C (CFTR/MRP), member 10
57743	Sec61a2	24.476	19.914	0.308	0.00190932	0.0233409	Sec61, alpha subunit 2 (S. cerevisiae)
NA	Gpr30	9.523	5.943	0.658	0.00191235	0.0233569	NA
14621	Gjb4	9.771	13.647	-0.48	0.00191263	0.0233569	gap junction protein, beta 4
13723	Emb	88.139	48.663	0.865	0.00191809	0.0234058	embigin
13000	Csnk2a2	7.528	8.724	-0.209	0.00191864	0.0234058	casein kinase 2, alpha prime polypeptide
17874	Myd88	35.054	43.043	-0.296	0.00192007	0.023411	myeloid differentiation primary response gene 88
208194	Exog	4.336	5.459	-0.333	0.00192227	0.0234256	endo/exonuclease (5'-3'), endonuclease G-like
70508	Bbx	22.67	16.063	0.516	0.00192543	0.0234519	bobby sox homolog (Drosophila)
68465	Adipor2	21.736	25.105	-0.207	0.00193175	0.0235165	adiponectin receptor 2
56745	C1qtnf1	3.054	6.028	-0.942	0.00193642	0.0235488	C1q and tumor necrosis factor related protein 1
68920	1110065P20Rik	49.647	62.562	-0.334	0.0019364	0.0235488	RIKEN cDNA 1110065P20 gene
15511	Hspa1b	19.494	15.875	0.306	0.00193904	0.0235684	heat shock protein 1B
22764	Zfx	5.409	3.679	0.597	0.00194067	0.023576	zinc finger protein X-linked
56205	Ensa	39.872	48.281	-0.278	0.00194506	0.023617	endosulfine alpha
66537	Pomp	96.571	118.274	-0.293	0.00194614	0.0236178	proteasome maturation protein
16998	Ltbp3	70.418	99.471	-0.499	0.00195459	0.0236976	latent transforming growth factor beta binding protein 3
56228	Ube2j1	38.426	30.845	0.316	0.00195475	0.0236976	ubiquitin-conjugating enzyme E2J 1
20723	Serpinb9	22.226	16.076	0.471	0.00195654	0.023707	serine (or cysteine) peptidase inhibitor, clade B, member 9
14527	Gcgr	0.233	0.045	2.176	0.00195991	0.0237233	glucagon receptor
NA	AI848100	54.6	35.34	0.698	0.00195955	0.0237233	NA
26409	Map3k7	19.524	15.653	0.326	0.00196139	0.0237288	mitogen-activated protein kinase kinase kinase 7
100503380	Snhg4	8.233	10.546	-0.35	0.00196657	0.0237791	small nucleolar RNA host gene 4
78354	2210407C18Rik	1.44	0.354	1.853	0.0019686	0.0237914	RIKEN cDNA 2210407C18 gene
16407	Itgae	0.987	3.775	-3.081	0.00197773	0.0238193	integrin alpha E, epithelial-associated
93761	Smarca1	9.047	4.684	0.966	0.0019743	0.0238193	SWI/SNF related, matrix associated, actin dependent regulator of chromatin, subfamily a, member 1
216725	Adamts2	6.142	10.409	-0.751	0.00197361	0.0238193	a disintegrin-like and metallopeptidase (reprolysin type) with thrombospondin type 1 motif, 2
14815	Nr3c1	10.846	7.618	0.523	0.00197397	0.0238193	nuclear receptor subfamily 3, group C, member 1
66724	Tab3	8.719	6.162	0.522	0.00197805	0.0238193	TGF-beta activated kinase 1/MAP3K7 binding protein 3
433904	Ociad2	42.096	59.946	-0.498	0.00197699	0.0238193	OCIA domain containing 2
217119	Xylt2	15.109	12.585	0.264	0.00197628	0.0238193	xylosyltransferase II
319848	Slc17a4	0.054	0	2.01	0.00198889	0.0239252	solute carrier family 17 (sodium phosphate), member 4
11464	Actc1	1.432	4.076	-1.52	0.00198805	0.0239252	actin, alpha, cardiac muscle 1
53972	Ngef	4.048	2.374	0.759	0.00199728	0.0239937	neuronal guanine nucleotide exchange factor
19769	Rit1	9.048	10.774	-0.252	0.00199767	0.0239937	Ras-like without CAAX 1
102414	Clk3	24.842	27.463	-0.146	0.00199609	0.0239937	CDC-like kinase 3
76809	Bri3bp	10.792	12.345	-0.192	0.00200637	0.0240858	Bri3 binding protein
407831	Tmem204	6.096	9.17	-0.565	0.00202404	0.0242097	transmembrane protein 204
76899	Golga1	14.935	11.179	0.436	0.00202371	0.0242097	golgi autoantigen, golgin subfamily a, 1
12177	Bnip3l	36.246	26.837	0.433	0.00202914	0.0242097	BCL2/adenovirus E1B interacting protein 3-like
NA	2310047B19Rik	7.408	10.028	-0.428	0.00202503	0.0242097	NA
21987	Tpd52l1	91.524	121.569	-0.41	0.00201818	0.0242097	tumor protein D52-like 1
NA	Fam36a	27.59	36.44	-0.397	0.00202349	0.0242097	NA
214663	Slc25a29	28.396	22.025	0.369	0.00202224	0.0242097	solute carrier family 25 (mitochondrial carrier, palmitoylcarnitine transporter), member 29
64659	Mrps14	11.145	14.152	-0.347	0.0020284	0.0242097	mitochondrial ribosomal protein S14
67776	Vwa5a	11.767	9.311	0.338	0.00202303	0.0242097	von Willebrand factor A domain containing 5A
11544	Adprh	29.93	24.548	0.287	0.00202758	0.0242097	ADP-ribosylarginine hydrolase
69008	Cab39l	17.718	21.656	-0.287	0.00202688	0.0242097	calcium binding protein 39-like
110078	Pygb	39.781	34.11	0.226	0.00202067	0.0242097	brain glycogen phosphorylase
56214	Scamp4	31.261	37.367	-0.254	0.00203473	0.0242639	secretory carrier membrane protein 4
16480	Jup	54.923	47.937	0.196	0.0020361	0.0242679	junction plakoglobin
106672	AI413582	13.724	19.099	-0.472	0.00203879	0.0242876	expressed sequence AI413582
53334	Gosr1	13.368	15.098	-0.175	0.00204372	0.0243338	golgi SNAP receptor complex member 1
74144	Robo4	2.486	3.913	-0.647	0.00204798	0.0243671	roundabout homolog 4 (Drosophila)
70495	Atp6ap2	59.859	49.346	0.286	0.0020486	0.0243671	ATPase, H+ transporting, lysosomal accessory protein 2
338375	Atp6v1g3	21.289	16.263	0.387	0.00205525	0.0244337	ATPase, H+ transporting, lysosomal V1 subunit G3
56040	Rplp1	791.378	1053.9	-0.407	0.00205656	0.0244368	ribosomal protein, large, P1
22262	Uox	1.228	4.241	-1.775	0.00206825	0.0245507	urate oxidase
226518	Nmnat2	0.838	0.307	1.44	0.00206721	0.0245507	nicotinamide nucleotide adenylyltransferase 2
497071	Rnase13	337.717	443.541	-0.396	0.00206933	0.0245511	ribonuclease, RNase A family, 13 (non-active)
67862	2310033P09Rik	23.182	29.8	-0.359	0.00207478	0.0246033	RIKEN cDNA 2310033P09 gene
12013	Bach1	6.49	4.751	0.445	0.00207761	0.0246243	BTB and CNC homology 1
55948	Sfn	9.247	13.574	-0.538	0.00208012	0.0246415	stratifin
NA	2510006D16Rik	82.02	96.522	-0.234	0.00208482	0.0246846	NA
15550	Htr1a	0.018	0.187	-2.991	0.00209614	0.024806	5-hydroxytryptamine (serotonin) receptor 1A
14421	B4galnt1	46.327	58.384	-0.338	0.0021021	0.0248641	beta-1,4-N-acetyl-galactosaminyl transferase 1
14397	Gabra4	7.661	5.104	0.592	0.00210559	0.0248801	gamma-aminobutyric acid (GABA) A receptor, subunit alpha 4
22698	Zfp39	2.142	1.532	0.489	0.00210467	0.0248801	zinc finger protein 39
17169	Mark3	27.512	24.457	0.169	0.00210679	0.0248816	MAP/microtubule affinity regulating kinase 3
71300	Rnf148	0.174	0.021	2.046	0.00210927	0.0248984	ring finger protein 148
100286843	Gm16325	1.347	2.533	-0.96	0.00212016	0.0250143	predicted gene 16325
11750	Anxa7	27.245	31.017	-0.187	0.00212276	0.0250323	annexin A7
28018	Ubfd1	22.326	17.231	0.379	0.00213065	0.0251127	ubiquitin family domain containing 1
72691	Calhm2	3.047	1.777	0.722	0.00214079	0.0252194	calcium homeostasis modulator 2
77590	Chst15	1.283	1.903	-0.542	0.00214451	0.0252505	carbohydrate (N-acetylgalactosamine 4-sulfate 6-O) sulfotransferase 15
171095	Il17rc	3.782	4.731	-0.321	0.00214582	0.0252531	interleukin 17 receptor C
59093	Pcbp3	31.82	38.729	-0.283	0.00214738	0.0252588	poly(rC) binding protein 3
75841	Rnf139	14.135	11.527	0.299	0.00215718	0.0253613	ring finger protein 139
235623	Scap	29.16	33.674	-0.207	0.00216892	0.0254865	SREBF chaperone
17064	Cd93	3.838	6.042	-0.642	0.00219911	0.0258282	CD93 antigen
19116	Prlr	3.599	1.675	1.186	0.00220561	0.0258915	prolactin receptor
16773	Lama2	4.179	5.954	-0.509	0.00220852	0.0258997	laminin, alpha 2
15211	Hexa	58.237	67.925	-0.223	0.0022079	0.0258997	hexosaminidase A
73297	1700034I23Rik	0.818	0.188	2.339	0.00221287	0.0259376	FUN14 domain containing 2 pseudogene
11732	Ank	9.263	6.273	0.558	0.00221407	0.0259386	progressive ankylosis
11767	Ap1m1	25.002	20.977	0.251	0.00221829	0.025975	adaptor-related protein complex AP-1, mu subunit 1
20957	Sycp1	0.08	0.009	2.336	0.00222386	0.0260272	synaptonemal complex protein 1
NA	D0H4S114	20.068	14.926	0.43	0.0022265	0.0260382	NA
100494	Zfand2a	8.907	10.575	-0.245	0.00222703	0.0260382	zinc finger, AN1-type domain 2A
15185	Hdac6	39.01	27.438	0.51	0.00223569	0.0261094	histone deacetylase 6
192654	Pla2g15	11.124	9.016	0.309	0.00223648	0.0261094	phospholipase A2, group XV
[truncated: 727 more rows]

## Sheet: Table S2C
Supplementary Table S2C. DE genes in 40d old Dicer1 cKO vs. Ctr IS epididymidis
Entrez ID	Gene symbol	cKO 40d IS	Ctr 40d IS	log2FC	p value	adj.p	Gene Description
109154	Mlec	94.274	220.923	-1.228	3.27567e-16	7.64443e-12	malectin
17155	Man1a	76.219	629.774	-3.051	9.93303e-16	1.15904e-11	mannosidase 1, alpha
66890	Lman2	118.555	240.92	-1.025	2.08259e-15	1.62004e-11	lectin, mannose-binding 2
217837	Itpk1	15.711	144.962	-3.206	4.03407e-15	2.06913e-11	inositol 1,3,4-triphosphate 5/6 kinase
14672	Gna11	39.038	92.019	-1.235	4.43314e-15	2.06913e-11	guanine nucleotide binding protein, alpha 11
272636	Esyt3	3.76	36.712	-3.312	5.40548e-15	2.10246e-11	extended synaptotagmin-like protein 3
66259	Camk2n1	47.793	11.162	2.096	8.24851e-15	2.40619e-11	calcium/calmodulin-dependent protein kinase II inhibitor 1
268739	Arhgef40	14.201	46.674	-1.721	7.30917e-15	2.40619e-11	Rho guanine nucleotide exchange factor (GEF) 40
NA	NA	51.726	148.212	-1.521	1.25018e-14	2.93291e-11	NA
12751	Tpp1	80.65	32.73	1.295	1.25676e-14	2.93291e-11	tripeptidyl peptidase I
21766	Tex261	36.419	66.762	-0.873	1.91087e-14	4.054e-11	testis expressed gene 261
16535	Kcnq1	31.847	5.038	2.658	2.11994e-14	4.12275e-11	potassium voltage-gated channel, subfamily Q, member 1
74766	Yipf2	20.483	44.029	-1.102	2.30155e-14	4.13164e-11	Yip1 domain family, member 2
77673	Defb41	81.956	691.777	-3.095	3.02961e-14	4.71346e-11	defensin beta 41
56384	Letm1	18.105	57.117	-1.653	2.92689e-14	4.71346e-11	leucine zipper-EF-hand containing transmembrane protein 1
76574	Mfsd2a	25.296	242.331	-3.27	3.64598e-14	5.3179e-11	major facilitator superfamily domain containing 2A
16976	Lrpap1	51.219	148.866	-1.544	4.63279e-14	6.35973e-11	low density lipoprotein receptor-related protein associated protein 1
56738	Mocs1	11.442	26.581	-1.214	5.16123e-14	6.69153e-11	molybdenum cofactor synthesis 1
22022	Tpst2	165.438	599.564	-1.857	5.72231e-14	7.0285e-11	protein-tyrosine sulfotransferase 2
68114	Mum1	13.143	32.839	-1.319	7.74422e-14	9.03634e-11	melanoma associated antigen (mutated) 1
73166	Tm7sf2	19.467	72.873	-1.896	8.41236e-14	9.34854e-11	transmembrane 7 superfamily member 2
68559	Pdrg1	83.089	443.934	-2.421	9.49861e-14	9.74159e-11	p53 and DNA damage regulated 1
140721	Caskin2	22.148	50.485	-1.189	9.60091e-14	9.74159e-11	CASK-interacting protein 2
235402	Lingo1	40.975	140.642	-1.779	1.38251e-13	1.34432e-10	leucine rich repeat and Ig domain containing 1
230459	Cyp2j13	12.066	0.642	4.195	2.36457e-13	2.13699e-10	cytochrome P450, family 2, subfamily j, polypeptide 13
54426	Hgfac	14.561	110.286	-2.911	2.38084e-13	2.13699e-10	hepatocyte growth factor activator
227632	Kcnt1	21.756	4.073	2.401	2.58737e-13	2.15648e-10	potassium channel, subfamily T, member 1
69354	Slc38a4	17.751	3.923	2.165	2.54663e-13	2.15648e-10	solute carrier family 38, member 4
24059	Slco2a1	47.121	13.977	1.759	3.18537e-13	2.54709e-10	solute carrier organic anion transporter family, member 2a1
18749	Prkacb	35.372	90.591	-1.356	3.27432e-13	2.54709e-10	protein kinase, cAMP dependent, catalytic, beta
20446	St6galnac2	36.495	300.583	-3.058	3.51764e-13	2.56064e-10	ST6 (alpha-N-acetyl-neuraminyl-2,3-beta-galactosyl-1,3)-N-acetylgalactosaminide alpha-2,6-sialyltransferase 2
66120	Fkbp11	24.179	124.001	-2.354	3.51184e-13	2.56064e-10	FK506 binding protein 11
12282	Hyou1	75.76	163.604	-1.112	3.62091e-13	2.56064e-10	hypoxia up-regulated 1
403172	Defb21	16.583	364.748	-4.483	3.81615e-13	2.61934e-10	defensin beta 21
214359	Tmem51	37.97	166.226	-2.14	4.1445e-13	2.71617e-10	transmembrane protein 51
13848	Ephb6	6.008	18.548	-1.64	4.30639e-13	2.71617e-10	Eph receptor B6
68038	Chid1	13.122	29.302	-1.156	4.26115e-13	2.71617e-10	chitinase domain containing 1
330192	Vps37b	18.353	99.949	-2.452	4.57233e-13	2.73601e-10	vacuolar protein sorting 37B (yeast)
209630	Frmd4a	8.396	2.325	1.842	4.49425e-13	2.73601e-10	FERM domain containing 4A
17762	Mapt	14.891	2.807	2.378	5.09737e-13	2.9014e-10	microtubule-associated protein tau
14199	Fhl1	99.142	32.42	1.606	5.06391e-13	2.9014e-10	four and a half LIM domains 1
50934	Slc7a8	22.065	110.879	-2.369	5.3909e-13	2.98261e-10	solute carrier family 7 (cationic amino acid transporter, y+ system), member 8
20249	Scd1	45.913	172.471	-1.913	5.75127e-13	2.98261e-10	stearoyl-Coenzyme A desaturase 1
66993	Smarcd3	79.842	34.158	1.226	5.71624e-13	2.98261e-10	SWI/SNF related, matrix associated, actin dependent regulator of chromatin, subfamily d, member 3
27428	Shroom3	11.501	24.996	-1.117	5.51616e-13	2.98261e-10	shroom family member 3
NA	NA	20.22	113.008	-2.478	6.22889e-13	3.09284e-10	NA
619548	Defb42	1145.93	3297.01	-1.53	6.10906e-13	3.09284e-10	defensin beta 42
331026	Gmppb	23.529	66.145	-1.489	6.5828e-13	3.15919e-10	GDP-mannose pyrophosphorylase B
216810	Tom1l2	15.685	36.837	-1.231	6.63326e-13	3.15919e-10	target of myb1-like 2 (chicken)
654464	Gm15386	516.989	3036.55	-2.586	7.11631e-13	3.22948e-10	predicted gene 15386
227327	B3gnt7	23.246	4.444	2.356	7.16208e-13	3.22948e-10	UDP-GlcNAc:betaGal beta-1,3-N-acetylglucosaminyltransferase 7
228357	Lrp4	9.001	19.593	-1.122	7.19599e-13	3.22948e-10	low density lipoprotein receptor-related protein 4
22375	Wars	115.242	286.883	-1.321	8.03784e-13	3.53923e-10	tryptophanyl-tRNA synthetase
16432	Itm2b	2117.35	4630.34	-1.123	9.43885e-13	4.07916e-10	integral membrane protein 2B
110355	Adrbk1	31.684	75.705	-1.261	1.03294e-12	4.38288e-10	adrenergic receptor kinase, beta 1
15415	Hoxb7	76.132	184.69	-1.275	1.15142e-12	4.79835e-10	homeobox B7
29810	Bag3	39.05	113.075	-1.535	1.17899e-12	4.82704e-10	BCL2-associated athanogene 3
14645	Glul	1663.73	528.74	1.669	1.20142e-12	4.83406e-10	glutamate-ammonia ligase (glutamine synthetase)
53627	Porcn	18.852	5.768	1.708	1.30424e-12	5.07283e-10	porcupine homolog (Drosophila)
19045	Ppp1ca	225.004	727.632	-1.689	1.29054e-12	5.07283e-10	protein phosphatase 1, catalytic subunit, alpha isoform
226791	Lyplal1	12.135	41.212	-1.744	1.38897e-12	5.22813e-10	lysophospholipase-like 1
102339	Cog4	30.685	97.808	-1.668	1.36822e-12	5.22813e-10	component of oligomeric golgi complex 4
320878	Mical2	3.717	13.74	-1.884	1.42983e-12	5.29648e-10	microtubule associated monooxygenase, calponin and LIM domain containing 2
212980	Slc45a3	3.782	83.792	-4.463	1.5153e-12	5.3929e-10	solute carrier family 45, member 3
16842	Lef1	5.684	42.609	-2.909	1.52292e-12	5.3929e-10	lymphoid enhancer binding factor 1
277463	Gpr107	18.114	26.577	-0.554	1.52518e-12	5.3929e-10	G protein-coupled receptor 107
71939	Apol6	3.261	0.41	2.946	1.55329e-12	5.41033e-10	apolipoprotein L 6
14538	Gcnt2	12.235	4.064	1.577	1.61736e-12	5.55062e-10	glucosaminyl (N-acetyl) transferase 2, I-branching enzyme
77632	Pramef12	65.737	4.934	3.689	1.68799e-12	5.64088e-10	PRAME family member 12
52538	Acaa2	178.977	57.072	1.646	1.71617e-12	5.64088e-10	acetyl-Coenzyme A acyltransferase 2 (mitochondrial 3-oxoacyl-Coenzyme A thiolase)
19143	St14	44.761	97.568	-1.124	1.69415e-12	5.64088e-10	suppression of tumorigenicity 14 (colon carcinoma)
620709	Lcn6	211.08	2512.83	-3.596	1.81769e-12	5.79167e-10	lipocalin 6
19094	Mapk11	6.179	27.653	-2.18	1.8365e-12	5.79167e-10	mitogen-activated protein kinase 11
67511	Tmed9	154.899	300.98	-0.955	1.83568e-12	5.79167e-10	transmembrane emp24 protein transport domain containing 9
14133	Fcna	2.125	31.623	-3.887	1.93857e-12	6.03205e-10	ficolin A
12894	Cpt1a	57.407	162.823	-1.511	2.02126e-12	6.20661e-10	carnitine palmitoyltransferase 1a, liver
21938	Tnfrsf1b	6.35	20.679	-1.706	2.05841e-12	6.23857e-10	tumor necrosis factor receptor superfamily, member 1b
75624	Metap1	33.435	56.809	-0.765	2.23307e-12	6.68117e-10	methionyl aminopeptidase 1
277414	Trp53i11	7.055	79.268	-3.484	2.29217e-12	6.77117e-10	transformation related protein 53 inducible protein 11
107503	Atf5	24.62	58.531	-1.25	2.32426e-12	6.78015e-10	activating transcription factor 5
234593	Ndrg4	96.584	21.329	2.152	2.4022e-12	6.8366e-10	N-myc downstream regulated gene 4
66350	Pla2g12a	36.982	84.308	-1.184	2.3821e-12	6.8366e-10	phospholipase A2, group XIIA
105348	Golm1	64.439	17.892	1.847	2.45142e-12	6.89264e-10	golgi membrane protein 1
11676	Aldoc	19.932	77.836	-1.992	2.53519e-12	7.0433e-10	aldolase C, fructose-bisphosphate
11749	Anxa6	72.862	31.319	1.216	2.71395e-12	7.45123e-10	annexin A6
71529	Kazn	13.289	7.615	0.802	2.91876e-12	7.92037e-10	kazrin, periplakin interacting protein
223754	Tbc1d22a	17.862	45.97	-1.367	3.16481e-12	8.48932e-10	TBC1 domain family, member 22a
77975	Tmem50b	29.908	67.756	-1.184	3.20346e-12	8.49536e-10	transmembrane protein 50B
16430	Stt3a	100.653	175.717	-0.806	3.59258e-12	9.42023e-10	STT3, subunit of the oligosaccharyltransferase complex, homolog A (S. cerevisiae)
NA	NA	14.328	26.699	-0.897	3.74425e-12	9.70884e-10	NA
217082	Hlf	8.057	20.309	-1.329	4.09085e-12	1.0491e-09	hepatic leukemia factor
385643	Kng2	5.894	0.019	7.462	4.26942e-12	1.07005e-09	kininogen 2
54200	Sult2b1	5.791	23.068	-1.984	4.29452e-12	1.07005e-09	sulfotransferase family, cytosolic, 2B, member 1
66868	Mfsd1	25.163	12.84	0.969	4.31011e-12	1.07005e-09	major facilitator superfamily domain containing 1
16512	Kcnh3	10.289	51.169	-2.313	4.47701e-12	1.09979e-09	potassium voltage-gated channel, subfamily H (eag-related), member 3
17969	Ncf1	31.638	2.218	3.787	4.71171e-12	1.13358e-09	neutrophil cytosolic factor 1
381605	Tbc1d2	2.678	9.618	-1.842	4.67938e-12	1.13358e-09	TBC1 domain family, member 2
NA	NA	8.388	28.447	-1.766	4.92066e-12	1.15993e-09	NA
15902	Id2	67.383	22.377	1.605	4.91892e-12	1.15993e-09	inhibitor of DNA binding 2
66111	Tmed3	204.648	531.144	-1.37	5.23123e-12	1.22081e-09	transmembrane emp24 domain containing 3
23833	Cd52	73.995	805.813	-3.438	5.33859e-12	1.22144e-09	CD52 antigen
22359	Vldlr	4.145	23.428	-2.501	5.32373e-12	1.22144e-09	very low density lipoprotein receptor
71699	Slc41a3	9.092	38.082	-2.082	5.42874e-12	1.23e-09	solute carrier family 41, member 3
85031	Pla1a	35.901	5.046	2.839	5.59169e-12	1.24279e-09	phospholipase A1 member A
74035	Nol9	9.633	20.568	-1.092	5.56137e-12	1.24279e-09	nucleolar protein 9
97130	C77080	15.535	29.961	-0.948	5.83897e-12	1.2735e-09	expressed sequence C77080
69719	Cad	61.056	101.683	-0.735	5.79904e-12	1.2735e-09	carbamoyl-phosphate synthetase 2, aspartate transcarbamylase, and dihydroorotase
232400	BC048546	1.875	21.569	-3.535	6.27109e-12	1.32811e-09	cDNA sequence BC048546
212307	Mapre2	16.736	6.264	1.41	6.35206e-12	1.32811e-09	microtubule-associated protein, RP/EB family, member 2
18510	Pax8	55.113	145.395	-1.405	6.31374e-12	1.32811e-09	paired box 8
269060	Dagla	1.554	3.722	-1.259	6.25e-12	1.32811e-09	diacylglycerol lipase, alpha
12304	Pdia4	120.131	265.515	-1.138	6.37394e-12	1.32811e-09	protein disulfide isomerase associated 4
243328	Slc29a4	2.637	18.772	-2.846	6.95842e-12	1.42446e-09	solute carrier family 29 (nucleoside transporters), member 4
NA	NA	80.346	145.13	-0.858	6.93699e-12	1.42446e-09	NA
229302	Tm4sf4	41.424	5.79	2.832	7.44752e-12	1.51133e-09	transmembrane 4 superfamily member 4
106952	Arap3	1.507	6.542	-2.097	7.6004e-12	1.52906e-09	ArfGAP with RhoGAP domain, ankyrin repeat and PH domain 3
546071	Mast3	20.655	43.418	-1.073	8.86439e-12	1.74573e-09	microtubule associated serine/threonine kinase 3
NA	NA	20.6	41.943	-1.032	8.90182e-12	1.74573e-09	NA
73137	Prrc1	19.01	29.212	-0.617	8.85714e-12	1.74573e-09	proline-rich coiled-coil 1
74364	4931431C16Rik	0.418	5.466	-3.674	9.05896e-12	1.76174e-09	RIKEN cDNA 4931431C16 gene
232086	Tmem150a	16.794	4.302	1.957	9.59449e-12	1.8353e-09	transmembrane protein 150A
16832	Ldhb	129.757	42.815	1.596	9.56994e-12	1.8353e-09	lactate dehydrogenase B
74126	Syvn1	44.076	102.23	-1.211	9.8572e-12	1.87022e-09	synovial apoptosis inhibitor 1, synoviolin
66686	Dcbld1	48.179	10.398	2.173	1.00104e-11	1.88398e-09	discoidin, CUB and LCCL domain containing 1
18016	Nf2	18.154	29.729	-0.71	1.01271e-11	1.89069e-09	neurofibromatosis 2
27416	Abcc5	11.372	5.757	0.983	1.03977e-11	1.9258e-09	ATP-binding cassette, sub-family C (CFTR/MRP), member 5
329739	Fam102b	7.189	23.397	-1.721	1.04849e-11	1.92666e-09	family with sequence similarity 102, member B
69225	Carkd	62.349	125.132	-1	1.06e-11	1.9326e-09	carbohydrate kinase domain containing
14977	Slc39a7	72.59	123.791	-0.769	1.07348e-11	1.94201e-09	solute carrier family 39 (zinc transporter), member 7
100502764	Gm16617	0.109	8.33	-5.656	1.1345e-11	2.03661e-09	predicted gene, 16617
77889	Lbh	37.267	136.729	-1.873	1.21534e-11	2.16507e-09	limb-bud and heart
110391	Qdpr	71.637	166.668	-1.219	1.22798e-11	2.17101e-09	quinoid dihydropteridine reductase
12354	Car7	4.133	23.665	-2.506	1.24835e-11	2.17518e-09	carbonic anhydrase 7
20933	Med22	18.192	33.801	-0.894	1.24898e-11	2.17518e-09	mediator complex subunit 22
21803	Tgfb1	28.296	87.77	-1.608	1.28623e-11	2.22346e-09	transforming growth factor, beta 1
106200	Txndc11	18.549	30.489	-0.715	1.31492e-11	2.25634e-09	thioredoxin domain containing 11
66569	Gdpd1	18.181	4.886	1.858	1.32691e-11	2.26029e-09	glycerophosphodiester phosphodiesterase domain containing 1
105298	Epdr1	3.336	14.732	-2.128	1.39696e-11	2.3535e-09	ependymin related protein 1 (zebrafish)
211945	Plekhh1	38.212	9.706	1.944	1.40681e-11	2.3535e-09	pleckstrin homology domain containing, family H (with MyTH4 domain) member 1
15216	Hfe	16.236	4.644	1.789	1.41188e-11	2.3535e-09	hemochromatosis
14085	Fah	24.842	90.15	-1.871	1.51212e-11	2.45134e-09	fumarylacetoacetate hydrolase
29811	Ndrg2	60.033	22.175	1.426	1.50565e-11	2.45134e-09	N-myc downstream regulated gene 2
67074	Mon2	12.693	28.928	-1.199	1.49227e-11	2.45134e-09	MON2 homolog (yeast)
NA	NA	47.555	72.863	-0.613	1.51259e-11	2.45134e-09	NA
212326	Fam149a	12.013	3.262	1.856	1.56501e-11	2.5188e-09	family with sequence similarity 149, member A
66887	Lonp2	33.843	72.611	-1.097	1.59175e-11	2.54429e-09	lon peptidase 2, peroxisomal
319594	Hif1an	23.317	9.592	1.272	1.621e-11	2.55603e-09	hypoxia-inducible factor 1, alpha subunit inhibitor
230793	Ahdc1	10.92	19.271	-0.816	1.61125e-11	2.55603e-09	AT hook, DNA binding motif, containing 1
19672	Rcn1	122.161	323.021	-1.421	1.73798e-11	2.70685e-09	reticulocalbin 1
67963	Npc2	154.75	356.123	-1.208	1.73984e-11	2.70685e-09	Niemann-Pick type C2
13522	Adam28	55.414	2359.99	-5.437	1.8846e-11	2.91264e-09	a disintegrin and metallopeptidase domain 28
56280	Mrpl37	98.813	754.82	-2.929	1.93099e-11	2.93817e-09	mitochondrial ribosomal protein L37
16651	Sspn	6.55	21.695	-1.746	1.93889e-11	2.93817e-09	sarcospan
57810	Cdon	6.847	16.042	-1.227	1.93229e-11	2.93817e-09	cell adhesion molecule-related/down-regulated by oncogenes
67432	Hoga1	25.203	5.594	2.146	1.99554e-11	2.98525e-09	4-hydroxy-2-oxoglutarate aldolase 1
18037	Nfkbie	2.005	7.322	-1.848	1.98688e-11	2.98525e-09	nuclear factor of kappa light polypeptide gene enhancer in B cells inhibitor, epsilon
319478	Cxxc4	2.483	0.116	4.288	2.03421e-11	3.02372e-09	CXXC finger 4
21928	Tnfaip2	1.961	38.054	-4.263	2.1107e-11	3.08637e-09	tumor necrosis factor, alpha-induced protein 2
21846	Tie1	3.276	8.794	-1.417	2.11604e-11	3.08637e-09	tyrosine kinase with immunoglobulin-like and EGF-like domains 1
79362	Bhlhe41	23.809	56.141	-1.228	2.09704e-11	3.08637e-09	basic helix-loop-helix family, member e41
269951	Idh2	127.238	36.798	1.771	2.20463e-11	3.19562e-09	isocitrate dehydrogenase 2 (NADP+), mitochondrial
20502	Slc16a2	17.51	6.317	1.471	2.25885e-11	3.23897e-09	solute carrier family 16 (monocarboxylic acid transporters), member 2
54624	Paf1	47.302	94.707	-1.005	2.26229e-11	3.23897e-09	Paf1, RNA polymerase II associated factor, homolog (S. cerevisiae)
16581	Kifc2	9.092	3.953	1.195	2.37842e-11	3.38446e-09	kinesin family member C2
77300	Raph1	3.389	24.021	-2.871	2.41837e-11	3.39985e-09	Ras association (RalGDS/AF-6) and pleckstrin homology domains 1
231507	Plac8	32.174	148.09	-2.206	2.41223e-11	3.39985e-09	placenta-specific 8
26434	Prnd	1.453	7.211	-2.291	2.55038e-11	3.54703e-09	prion protein dublet
110279	Bcr	10.715	18.623	-0.797	2.55346e-11	3.54703e-09	breakpoint cluster region
224671	Btbd9	5.102	9.856	-0.952	2.65328e-11	3.66388e-09	BTB (POZ) domain containing 9
72058	Igsf5	13.574	28.479	-1.075	2.69475e-11	3.69925e-09	immunoglobulin superfamily, member 5
218232	Ptpdc1	6.653	18.729	-1.487	2.86107e-11	3.88191e-09	protein tyrosine phosphatase domain containing 1
53328	Pgrmc1	240.899	559.746	-1.222	2.84816e-11	3.88191e-09	progesterone receptor membrane component 1
14011	Etv6	11.022	19.402	-0.818	2.90162e-11	3.91417e-09	ets variant 6
219026	Eddm3b	298.184	125.628	1.227	2.92783e-11	3.92682e-09	epididymal protein 3B
223433	Fam105a	6.229	1.704	1.842	3.10607e-11	4.14208e-09	family with sequence similarity 105, member A
228355	Madd	3.863	11.794	-1.613	3.13589e-11	4.15605e-09	MAP-kinase activating death domain
14886	Gtf2i	84.997	58.517	0.538	3.15216e-11	4.15605e-09	general transcription factor II I
67800	Dgat2	31.892	7.942	2.007	3.18197e-11	4.17177e-09	diacylglycerol O-acyltransferase 2
16644	Kng1	1.786	0	7.006	3.44762e-11	4.39656e-09	kininogen 1
16987	Lss	10.857	38.333	-1.798	3.42248e-11	4.39656e-09	lanosterol synthase
232164	Paip2b	13.647	30.748	-1.186	3.37538e-11	4.39656e-09	poly(A) binding protein interacting protein 2B
73182	Pear1	37.249	22.452	0.73	3.41445e-11	4.39656e-09	platelet endothelial aggregation receptor 1
226823	Kctd3	12.669	20.001	-0.659	3.43613e-11	4.39656e-09	potassium channel tetramerisation domain containing 3
279766	Rhbdd3	10.662	34.092	-1.665	3.56079e-11	4.50877e-09	rhomboid domain containing 3
338365	Slc41a2	15.336	37.942	-1.327	3.57425e-11	4.50877e-09	solute carrier family 41, member 2
232223	Txnrd3	4.573	24.186	-2.386	3.73604e-11	4.61311e-09	thioredoxin reductase 3
11853	Rhoc	145.323	50.268	1.527	3.7349e-11	4.61311e-09	ras homolog gene family, member C
NA	NA	20.663	41.957	-1.017	3.69002e-11	4.61311e-09	NA
12476	Cd151	94.867	154.527	-0.703	3.72406e-11	4.61311e-09	CD151 antigen
665180	Clec2l	12.903	58.646	-2.175	3.77317e-11	4.63445e-09	C-type lectin domain family 2, member L
NA	NA	35.505	76.612	-1.11	3.80833e-11	4.65314e-09	NA
56325	Abcb9	7.559	75.899	-3.343	4.0157e-11	4.88096e-09	ATP-binding cassette, sub-family B (MDR/TAP), member 9
214469	Fam168b	42.251	25.807	0.71	4.04574e-11	4.89199e-09	family with sequence similarity 168, member B
237782	Smcr8	4.166	7.995	-0.941	4.07434e-11	4.90118e-09	Smith-Magenis syndrome chromosome region, candidate 8 homolog (human)
52055	Rab11fip5	4.563	10.171	-1.155	4.11146e-11	4.92046e-09	RAB11 family interacting protein 5 (class I)
109270	Prr5	57.118	98.015	-0.779	4.14695e-11	4.93762e-09	proline rich 5 (renal)
107527	Il1rl2	5.185	0.677	2.882	4.18327e-11	4.95558e-09	interleukin 1 receptor-like 2
66863	Lztr1	29.916	18.394	0.703	4.218e-11	4.97148e-09	leucine-zipper-like transcriptional regulator, 1
223254	Farp1	25.986	13.473	0.946	4.38084e-11	5.13747e-09	FERM, RhoGEF (Arhgef) and pleckstrin domain protein 1 (chondrocyte-derived)
109042	Prkcdbp	102.254	26.886	1.937	4.46715e-11	5.21249e-09	protein kinase C, delta binding protein
20361	Sema7a	4.028	42.494	-3.401	4.61238e-11	5.35518e-09	sema domain, immunoglobulin domain (Ig), and GPI membrane anchor, (semaphorin) 7A
56463	Snd1	71.234	112.25	-0.656	4.63548e-11	5.35535e-09	staphylococcal nuclease and tudor domain containing 1
320626	9230105E05Rik	6.56	34.991	-2.409	4.66564e-11	5.36364e-09	RIKEN cDNA 9230105E05 gene
76088	Dock8	13.375	1.961	2.723	4.75605e-11	5.44078e-09	dedicator of cytokinesis 8
228983	Osbpl2	36.372	74.624	-1.047	4.90512e-11	5.58394e-09	oxysterol binding protein-like 2
56095	Ftsj3	21.774	42.411	-0.963	5.29302e-11	5.99628e-09	FtsJ homolog 3 (E. coli)
100312949	Gm17677	26.836	315.253	-3.56	5.60789e-11	6.32229e-09	predicted gene, 17677
NA	NA	23.256	7.822	1.583	5.70626e-11	6.39237e-09	NA
69834	Rab43	11.874	20.525	-0.793	5.72483e-11	6.39237e-09	RAB43, member RAS oncogene family
211770	Trib1	17.476	54.168	-1.607	5.91928e-11	6.57801e-09	tribbles homolog 1 (Drosophila)
17454	Mov10	13.234	4.845	1.442	5.98037e-11	6.6144e-09	Moloney leukemia virus 10
19159	Cyth3	22.471	10.502	1.077	6.10477e-11	6.72014e-09	cytohesin 3
68427	Slc39a13	16.229	44.651	-1.442	6.15655e-11	6.74532e-09	solute carrier family 39 (metal ion transporter), member 13
105245	Txndc5	88.312	135.96	-0.622	6.28718e-11	6.85625e-09	thioredoxin domain containing 5
73737	1110008P14Rik	92.676	204.082	-1.132	6.42019e-11	6.96874e-09	RIKEN cDNA 1110008P14 gene
234878	BC021891	20.639	7.943	1.373	6.62489e-11	7.15764e-09	cDNA sequence BC021891
103712	6330403K07Rik	13.841	3.024	2.181	6.7641e-11	7.24934e-09	RIKEN cDNA 6330403K07 gene
19729	Slc50a1	99.149	279.182	-1.486	6.77189e-11	7.24934e-09	solute carrier family 50 (sugar transporter), member 1
66109	Tspan13	11.76	34.174	-1.513	6.84309e-11	7.25896e-09	tetraspanin 13
66054	Cndp2	474.251	220.174	1.102	6.81326e-11	7.25896e-09	CNDP dipeptidase 2 (metallopeptidase M20 family)
20932	Surf4	108.749	170.711	-0.65	7.17526e-11	7.57688e-09	surfeit gene 4
NA	NA	69.843	22.775	1.601	7.25788e-11	7.6296e-09	NA
107338	Gbf1	22.725	39.32	-0.789	7.45846e-11	7.80529e-09	golgi-specific brefeldin A-resistance factor 1
110611	Hdlbp	85.823	139.622	-0.704	7.87242e-11	8.20172e-09	high density lipoprotein (HDL) binding protein
83675	Bicc1	29.091	5.428	2.413	8.28067e-11	8.58871e-09	bicaudal C homolog 1 (Drosophila)
20333	Sec22b	31.175	53.131	-0.771	8.44473e-11	8.72012e-09	SEC22 vesicle trafficking protein homolog B (S. cerevisiae)
78709	Spink8	1142.63	417.108	1.448	8.58042e-11	8.8212e-09	serine peptidase inhibitor, Kazal type 8
77905	Fate1	1.345	7.527	-2.468	9.28134e-11	9.49994e-09	fetal and adult testis expressed 1
110639	Prps2	52.788	22.634	1.216	9.33264e-11	9.51073e-09	phosphoribosyl pyrophosphate synthetase 2
208166	Gm609	7.433	0.932	2.958	9.55428e-11	9.69427e-09	predicted gene 609
268345	Kcnc2	4.121	0.501	3.093	9.67536e-11	9.7325e-09	potassium voltage gated channel, Shaw-related subfamily, member 2
74840	Manf	91.045	218.749	-1.255	9.67073e-11	9.7325e-09	mesencephalic astrocyte-derived neurotrophic factor
29816	Hip1r	65.593	178.625	-1.45	9.91641e-11	9.91086e-09	huntingtin interacting protein 1 related
19082	Prkag1	47.69	88.144	-0.885	9.93761e-11	9.91086e-09	protein kinase, AMP-activated, gamma 1 non-catalytic subunit
18612	Etv4	10.361	134.821	-3.694	1.00274e-10	9.95143e-09	ets variant 4
66211	Rpl3l	22.772	144.279	-2.68	1.00636e-10	9.95143e-09	ribosomal protein L3-like
320635	Cyb5r2	1.901	22.639	-3.56	1.02661e-10	1.01089e-08	cytochrome b5 reductase 2
207818	Smagp	30.351	67.895	-1.154	1.07602e-10	1.05509e-08	small cell adhesion glycoprotein
227743	Mapkap1	23.567	35.608	-0.597	1.0859e-10	1.06032e-08	mitogen-activated protein kinase associated protein 1
NA	NA	39.394	5017.12	-7.716	1.10227e-10	1.06433e-08	NA
74253	Klrg2	5.769	19.805	-1.776	1.10369e-10	1.06433e-08	killer cell lectin-like receptor subfamily G, member 2
110078	Pygb	40.739	22.689	0.843	1.10262e-10	1.06433e-08	brain glycogen phosphorylase
50932	Mink1	42.199	25.969	0.701	1.11283e-10	1.06872e-08	misshapen-like kinase 1 (zebrafish)
114663	Impa2	8.388	45.969	-2.466	1.13549e-10	1.08451e-08	inositol (myo)-1(or 4)-monophosphatase 2
12847	Copa	112.328	186.969	-0.736	1.13856e-10	1.08451e-08	coatomer protein complex subunit alpha
67608	Narf	15.493	7.493	1.035	1.1854e-10	1.12454e-08	nuclear prelamin A recognition factor
78473	Skap1	5.564	17.061	-1.629	1.19638e-10	1.13036e-08	src family associated phosphoprotein 1
14420	Galc	32.212	10.05	1.659	1.20651e-10	1.13533e-08	galactosylceramidase
14473	Gc	177.112	0.72	7.873	1.22372e-10	1.14691e-08	group specific component
76787	Ppfia3	3.52	0.264	3.672	1.26615e-10	1.18193e-08	protein tyrosine phosphatase, receptor type, f polypeptide (PTPRF), interacting protein (liprin), alpha 3
260299	Cadm4	24.039	3.267	2.868	1.28495e-10	1.1947e-08	cell adhesion molecule 4
73710	Tubb2b	17.744	6.508	1.431	1.31793e-10	1.2158e-08	tubulin, beta 2B class IIB
101502	Hsd3b7	18.028	44.135	-1.279	1.31806e-10	1.2158e-08	hydroxy-delta-5-steroid dehydrogenase, 3 beta- and steroid delta-isomerase 7
20166	Rtkn	8.378	24.128	-1.529	1.3258e-10	1.21812e-08	rhotekin
13482	Dpp4	36.623	5.65	2.712	1.34091e-10	1.22717e-08	dipeptidylpeptidase 4
19015	Ppard	22.031	45.583	-1.051	1.35487e-10	1.2351e-08	peroxisome proliferator activator receptor delta
16004	Igf2r	16.011	7.43	1.103	1.37119e-10	1.24512e-08	insulin-like growth factor 2 receptor
20277	Scnn1b	8.31	0.894	3.199	1.38995e-10	1.25726e-08	sodium channel, nonvoltage-gated 1 beta
78076	Lcn8	706.952	28572.7	-5.431	1.46121e-10	1.31661e-08	lipocalin 8
211548	Nomo1	21.545	34.591	-0.683	1.47699e-10	1.32571e-08	nodal modulator 1
54391	Rfk	44.918	73.715	-0.717	1.49747e-10	1.33383e-08	riboflavin kinase
50767	Pnpla6	28.097	17.086	0.715	1.49724e-10	1.33383e-08	patatin-like phospholipase domain containing 6
12638	Cftr	4.416	34.172	-2.957	1.52371e-10	1.34693e-08	cystic fibrosis transmembrane conductance regulator
NA	NA	18.209	5.485	1.724	1.51987e-10	1.34693e-08	NA
14073	Faah	66.939	37.042	0.85	1.55397e-10	1.36696e-08	fatty acid amide hydrolase
99237	Tm9sf4	32.081	49.768	-0.632	1.55808e-10	1.36696e-08	transmembrane 9 superfamily protein member 4
209176	Ido2	9.874	1.49	2.763	1.57679e-10	1.37818e-08	indoleamine 2,3-dioxygenase 2
227731	Slc25a25	6.746	24.347	-1.841	1.58871e-10	1.38343e-08	solute carrier family 25 (mitochondrial carrier, phosphate carrier), member 25
17919	Myo5b	55.097	171.585	-1.654	1.60155e-10	1.38942e-08	myosin VB
14621	Gjb4	1.568	12.086	-2.902	1.6119e-10	1.39322e-08	gap junction protein, beta 4
71853	Pdia6	319.017	566.117	-0.823	1.83634e-10	1.58135e-08	protein disulfide isomerase associated 6
18441	P2ry1	1.273	3.364	-1.395	1.8928e-10	1.62398e-08	purinergic receptor P2Y, G-protein coupled 1
252864	Dusp15	0.948	68.363	-6.308	1.91017e-10	1.63288e-08	dual specificity phosphatase-like 15
NA	NA	6.051	9.269	-0.62	2.05184e-10	1.74759e-08	NA
209760	Tmc7	4.178	0.794	2.362	2.06779e-10	1.75477e-08	transmembrane channel-like gene family 7
73844	Ankrd45	16.111	0.574	4.842	2.08749e-10	1.76506e-08	ankyrin repeat domain 45
69454	Clic3	5.501	25.421	-2.207	2.11991e-10	1.786e-08	chloride intracellular channel 3
14678	Gnai2	172.665	298.622	-0.788	2.22799e-10	1.87031e-08	guanine nucleotide binding protein (G protein), alpha inhibiting 2
72572	Spats2	15.3	32.427	-1.094	2.26218e-10	1.89221e-08	spermatogenesis associated, serine-rich 2
13543	Dvl2	9.325	15.531	-0.734	2.29798e-10	1.91528e-08	dishevelled 2, dsh homolog (Drosophila)
52357	Wwc2	10.213	3.891	1.381	2.34048e-10	1.93687e-08	WW, C2 and coiled-coil domain containing 2
13347	Dffa	9.53	4.775	0.977	2.3387e-10	1.93687e-08	DNA fragmentation factor, alpha subunit
230582	Cyb5rl	11.521	41.891	-1.887	2.37787e-10	1.96086e-08	cytochrome b5 reductase-like
30932	Zfp330	16.915	31.343	-0.893	2.39715e-10	1.9698e-08	zinc finger protein 330
58176	Rhbg	14.454	40.38	-1.489	2.40656e-10	1.97059e-08	Rhesus blood group-associated B glycoprotein
NA	NA	50.93	9.46	2.412	2.51094e-10	2.04887e-08	NA
228787	Xkr7	0.686	17.888	-4.759	2.55771e-10	2.06817e-08	X Kell blood group precursor related family member 7 homolog
18378	Omp	12.036	50.118	-2.021	2.56326e-10	2.06817e-08	olfactory marker protein
30057	Timm8b	90.155	162.873	-0.845	2.57003e-10	2.06817e-08	translocase of inner mitochondrial membrane 8B
56407	Trpc4ap	41.315	58.772	-0.507	2.55206e-10	2.06817e-08	transient receptor potential cation channel, subfamily C, member 4 associated protein
68401	G6pc3	39.034	73.504	-0.914	2.6249e-10	2.10506e-08	glucose 6 phosphatase, catalytic, 3
328580	Tubgcp6	12.701	38.968	-1.623	2.69076e-10	2.15049e-08	tubulin, gamma complex associated protein 6
72844	Kctd17	20.842	138.966	-2.761	2.71919e-10	2.16579e-08	potassium channel tetramerisation domain containing 17
80884	Maged2	35.472	17.129	1.042	2.73462e-10	2.17068e-08	melanoma antigen, family D, 2
67846	Tmem39a	13.278	26.379	-0.978	2.75293e-10	2.1778e-08	transmembrane protein 39a
18164	Nptx1	1.78	11.057	-2.703	2.81111e-10	2.21626e-08	neuronal pentraxin 1
224897	Dpp9	10	16.521	-0.716	2.82053e-10	2.21626e-08	dipeptidylpeptidase 9
116914	Slc19a2	12.502	4.881	1.339	2.852e-10	2.23346e-08	solute carrier family 19 (thiamine transporter), member 2
104681	Slc16a6	6.071	1.31	2.183	2.9371e-10	2.29241e-08	solute carrier family 16 (monocarboxylic acid transporters), member 6
74498	Gorasp1	24.018	49.38	-1.045	2.99377e-10	2.32885e-08	golgi reassembly stacking protein 1
56526	Sept6	2.196	0.488	2.16	3.09327e-10	2.39447e-08	septin 6
11982	Atp10a	11.498	5.06	1.172	3.09864e-10	2.39447e-08	ATPase, class V, type 10A
16950	Loxl3	4.857	20.2	-2.063	3.10939e-10	2.39484e-08	lysyl oxidase-like 3
70021	Nt5dc2	57.933	16.758	1.781	3.12034e-10	2.39537e-08	5'-nucleotidase domain containing 2
56461	Kcnip3	16.265	5.375	1.58	3.22806e-10	2.46356e-08	Kv channel interacting protein 3, calsenilin
21817	Tgm2	135.12	55.9	1.268	3.23028e-10	2.46356e-08	transglutaminase 2, C polypeptide
14130	Fcgr2b	13.133	54.052	-2.043	3.28071e-10	2.48661e-08	Fc receptor, IgG, low affinity IIb
109785	Pgm3	5.38	15.689	-1.543	3.28181e-10	2.48661e-08	phosphoglucomutase 3
13435	Dnmt3a	12.383	5.334	1.199	3.34566e-10	2.52679e-08	DNA methyltransferase 3A
50798	Gne	20.489	41.301	-1.03	3.44407e-10	2.5881e-08	glucosamine (UDP-N-acetyl)-2-epimerase/N-acetylmannosamine kinase
52132	Ccdc97	21.044	31.691	-0.588	3.44902e-10	2.5881e-08	coiled-coil domain containing 97
22350	Ezr	300.05	472.709	-0.659	3.49489e-10	2.61411e-08	ezrin
20425	Shmt1	2.812	8.316	-1.551	3.57836e-10	2.66799e-08	serine hydroxymethyltransferase 1 (soluble)
18826	Lcp1	88.574	193.469	-1.145	3.61756e-10	2.68863e-08	lymphocyte cytosolic protein 1
26381	Esrrg	5.598	1.016	2.465	3.65489e-10	2.70775e-08	estrogen-related receptor gamma
330890	Piwil4	1.639	5.098	-1.655	3.75226e-10	2.77109e-08	piwi-like RNA-mediated gene silencing 4
320782	Tmem154	0.558	45.021	-6.331	3.79862e-10	2.79648e-08	transmembrane protein 154
71787	Trnau1ap	33.003	59.907	-0.854	3.87768e-10	2.84571e-08	tRNA selenocysteine 1 associated protein 1
20910	Stxbp1	2.777	5.894	-1.088	3.91617e-10	2.86494e-08	syntaxin binding protein 1
231630	Ficd	6.652	17.67	-1.414	3.93639e-10	2.87073e-08	FIC domain containing
66979	Pole4	12.242	21.486	-0.81	4.11096e-10	2.9887e-08	polymerase (DNA-directed), epsilon 4 (p12 subunit)
23959	Nt5e	54.508	21.792	1.312	4.17324e-10	3.01499e-08	5' nucleotidase, ecto
20818	Srprb	19.326	35.221	-0.875	4.16375e-10	3.01499e-08	signal recognition particle receptor, B subunit
101943	Sf3b3	32.146	47.676	-0.573	4.18588e-10	3.01499e-08	splicing factor 3b, subunit 3
67935	Ces5a	112.607	14.108	3.032	4.26901e-10	3.03737e-08	carboxylesterase 5A
11433	Acp5	25.446	6.774	1.874	4.24528e-10	3.03737e-08	acid phosphatase 5, tartrate resistant
14287	Fpgs	12.956	29.045	-1.164	4.23732e-10	3.03737e-08	folylpolyglutamyl synthetase
102103	Mtus1	30.793	15.681	0.958	4.25835e-10	3.03737e-08	mitochondrial tumor suppressor 1
109652	Acy1	15.581	36.615	-1.226	4.33702e-10	3.07238e-08	aminoacylase 1
12925	Crip1	2357.72	4518.85	-0.934	4.34454e-10	3.07238e-08	cysteine-rich protein 1 (intestinal)
107239	Carns1	1.011	2.594	-1.354	4.39103e-10	3.08897e-08	carnosine synthase 1
66059	Krtcap2	83.21	202.341	-1.263	4.39447e-10	3.08897e-08	keratinocyte associated protein 2
19739	Rgs9	30.036	8.459	1.801	4.43529e-10	3.09899e-08	regulator of G-protein signaling 9
76737	Creld2	73.431	188.971	-1.347	4.42733e-10	3.09899e-08	cysteine-rich with EGF-like domains 2
56494	Gosr2	37	55.527	-0.584	4.47386e-10	3.11661e-08	golgi SNAP receptor complex member 2
16859	Lgals9	29.342	11.186	1.387	4.50185e-10	3.12678e-08	lectin, galactose binding, soluble 9
227929	Cytip	4.82	0.511	3.224	4.56344e-10	3.16015e-08	cytohesin 1 interacting protein
20963	Syk	0.815	6.909	-3.054	4.70942e-10	3.25159e-08	spleen tyrosine kinase
20347	Sema3b	14.127	127.257	-3.292	4.76844e-10	3.28263e-08	sema domain, immunoglobulin domain (Ig), short basic domain, secreted, (semaphorin) 3B
64136	Sdf2l1	57.889	200.554	-1.765	5.0431e-10	3.4615e-08	stromal cell-derived factor 2-like 1
74246	Gale	4.549	21.955	-2.238	5.18306e-10	3.54713e-08	galactose-4-epimerase, UDP
20256	Clec11a	5.173	19.07	-1.849	5.23469e-10	3.5538e-08	C-type lectin domain family 11, member a
19267	Ptpre	7.935	18.538	-1.238	5.2382e-10	3.5538e-08	protein tyrosine phosphatase, receptor type, E
54397	Ppt2	88.619	38.465	1.202	5.23849e-10	3.5538e-08	palmitoyl-protein thioesterase 2
93842	Igsf9	14.434	6.006	1.25	5.28756e-10	3.56635e-08	immunoglobulin superfamily, member 9
NA	NA	70.702	118.767	-0.752	5.2764e-10	3.56635e-08	NA
20971	Sdc4	38.716	12.578	1.601	5.37229e-10	3.61306e-08	syndecan 4
14226	Fkbp1b	26.099	7.778	1.703	5.40042e-10	3.62154e-08	FK506 binding protein 1b
12752	Cln3	17.137	6.612	1.354	5.49364e-10	3.6735e-08	ceroid lipofuscinosis, neuronal 3, juvenile (Batten, Spielmeyer-Vogt disease)
102791	Tcta	28.834	52.822	-0.89	5.61829e-10	3.74612e-08	T cell leukemia translocation altered gene
380694	Ccnjl	6.796	2.331	1.514	5.71029e-10	3.79661e-08	cyclin J-like
71746	Rgl3	7.592	18.855	-1.313	5.75067e-10	3.8018e-08	ral guanine nucleotide dissociation stimulator-like 3
56695	Pnkd	44.915	21.337	1.076	5.736e-10	3.8018e-08	paroxysmal nonkinesiogenic dyskinesia
66065	Hsd17b14	9.987	0.714	3.799	5.77359e-10	3.80616e-08	hydroxysteroid (17-beta) dehydrogenase 14
20649	Sntb1	2.203	10.173	-2.27	5.82227e-10	3.82744e-08	syntrophin, basic 1
232984	B3gnt8	7.441	1.439	2.352	6.08675e-10	3.99007e-08	UDP-GlcNAc:betaGal beta-1,3-N-acetylglucosaminyltransferase 8
104816	Aspg	18.216	0.43	5.347	6.18842e-10	4.04535e-08	asparaginase homolog (S. cerevisiae)
NA	NA	12.21	22.721	-0.891	6.38501e-10	4.16221e-08	NA
NA	NA	11.494	31.672	-1.466	6.45417e-10	4.18391e-08	NA
68043	N6amt2	14.598	6.519	1.162	6.44205e-10	4.18391e-08	N-6 adenine-specific DNA methyltransferase 2 (putative)
20014	Rpn2	270.871	415.647	-0.617	6.58702e-10	4.25821e-08	ribophorin II
93834	Peli2	4.407	10.309	-1.24	6.65028e-10	4.27542e-08	pellino 2
53421	Sec61a1	138.837	209.934	-0.596	6.64036e-10	4.27542e-08	Sec61 alpha 1 subunit (S. cerevisiae)
53320	Folh1	28.265	12.288	1.192	6.77838e-10	4.3458e-08	folate hydrolase 1
94179	Krt23	6.812	130.56	-4.403	6.92967e-10	4.41962e-08	keratin 23
NA	NA	42.955	167.946	-1.99	6.94116e-10	4.41962e-08	NA
233033	Samd4b	31.338	47.57	-0.602	6.95034e-10	4.41962e-08	sterile alpha motif domain containing 4B
17874	Myd88	16.782	35.097	-1.057	7.02116e-10	4.45252e-08	myeloid differentiation primary response gene 88
72599	Pdia5	16.17	30.979	-0.931	7.15808e-10	4.52705e-08	protein disulfide isomerase associated 5
NA	NA	16.755	7.125	1.239	7.39473e-10	4.66407e-08	NA
226250	Afap1l2	11.124	5.185	1.095	7.45934e-10	4.69215e-08	actin filament associated protein 1-like 2
70274	Ly6g6e	2.547	11.455	-2.18	7.60163e-10	4.75601e-08	lymphocyte antigen 6 complex, locus G6E
68312	Gstm7	552.552	215.352	1.372	7.59724e-10	4.75601e-08	glutathione S-transferase, mu 7
99311	Commd7	9.865	15.071	-0.61	7.62929e-10	4.76056e-08	COMM domain containing 7
219072	Haus4	27.374	68.712	-1.32	7.67047e-10	4.77348e-08	HAUS augmin-like complex, subunit 4
109246	Tspan9	21.112	38.113	-0.849	7.75405e-10	4.81267e-08	tetraspanin 9
12913	Creb3	33.907	56.79	-0.741	7.78603e-10	4.8197e-08	cAMP responsive element binding protein 3
51875	Tmem141	15.164	33.882	-1.146	8.02312e-10	4.95332e-08	transmembrane protein 141
26972	Spo11	0.297	5.673	-4.195	8.06952e-10	4.96882e-08	SPO11 meiotic protein covalently bound to DSB
22339	Vegfa	20.065	76.436	-1.944	8.14807e-10	5.00399e-08	vascular endothelial growth factor A
12125	Bcl2l11	16.985	6.469	1.371	8.49173e-10	5.18774e-08	BCL2-like 11 (apoptosis facilitator)
218335	Clptm1l	74.046	102.861	-0.474	8.482e-10	5.18774e-08	CLPTM1-like
56699	Cdc42ep4	47.454	78.257	-0.729	8.67662e-10	5.28685e-08	CDC42 effector protein (Rho GTPase binding) 4
16367	Irs1	3.222	0.689	2.179	8.75925e-10	5.3233e-08	insulin receptor substrate 1
19241	Tmsb4x	1917.33	3325.02	-0.789	8.78642e-10	5.32594e-08	thymosin, beta 4, X chromosome
71982	Snx10	10.962	3.758	1.523	9.01839e-10	5.45239e-08	sorting nexin 10
67976	Trabd	38.789	67.007	-0.782	9.07042e-10	5.46967e-08	TraB domain containing
20832	Ssr4	117.873	280.118	-1.242	9.11359e-10	5.48135e-08	signal sequence receptor, delta
240753	Plekha6	30.123	17.919	0.749	9.13675e-10	5.48135e-08	pleckstrin homology domain containing, family A member 6
108687	Edem2	36.517	58.196	-0.666	9.18338e-10	5.4952e-08	ER degradation enhancer, mannosidase alpha-like 2
56222	Cited4	38.908	132.599	-1.781	9.35364e-10	5.57223e-08	Cbp/p300-interacting transactivator, with Glu/Asp-rich carboxy-terminal domain, 4
223752	Gramd4	12.461	24.326	-0.971	9.35988e-10	5.57223e-08	GRAM domain containing 4
50784	Ppap2c	18.763	32.451	-0.789	9.52071e-10	5.65356e-08	phosphatidic acid phosphatase type 2C
11768	Ap1m2	33.415	74.237	-1.165	1.01825e-09	6.03117e-08	adaptor protein complex AP-1, mu 2 subunit
15446	Hpgd	25.6	8.782	1.522	1.05063e-09	6.20723e-08	hydroxyprostaglandin dehydrogenase 15 (NAD)
214112	Nipal4	0.699	8.253	-3.728	1.05743e-09	6.22173e-08	NIPA-like domain containing 4
71310	Tbc1d9	8.074	23.346	-1.56	1.05842e-09	6.22173e-08	TBC1 domain family, member 9
11571	Crisp1	13.957	858.373	-6.005	1.09094e-09	6.39679e-08	cysteine-rich secretory protein 1
225849	Ppp2r5b	22.108	47.608	-1.094	1.09791e-09	6.42152e-08	protein phosphatase 2, regulatory subunit B', beta
100042295	Gm3776	0	0.2	-2.489	1.10264e-09	6.43307e-08	predicted gene 3776
171543	Bmf	15.48	4.311	1.815	1.11362e-09	6.48094e-08	BCL2 modifying factor
NA	NA	103.9	200.158	-0.944	1.11944e-09	6.49863e-08	NA
67903	Gipc1	96.608	153.409	-0.666	1.12412e-09	6.50957e-08	GIPC PDZ domain containing family, member 1
18293	Ogdh	40.79	62.092	-0.606	1.13845e-09	6.57622e-08	oxoglutarate (alpha-ketoglutarate) dehydrogenase (lipoamide)
51798	Ech1	138.624	75.471	0.876	1.14256e-09	6.58371e-08	enoyl coenzyme A hydratase 1, peroxisomal
81500	Sil1	41.835	68.152	-0.706	1.15442e-09	6.63564e-08	endoplasmic reticulum chaperone SIL1 homolog (S. cerevisiae)
94232	Ubqln4	44.809	30.732	0.542	1.15859e-09	6.64326e-08	ubiquilin 4
77706	Abcb5	63.331	3.198	4.392	1.20164e-09	6.84576e-08	ATP-binding cassette, sub-family B (MDR/TAP), member 5
240638	Slc16a12	15.803	3.266	2.277	1.20271e-09	6.84576e-08	solute carrier family 16 (monocarboxylic acid transporters), member 12
11610	Agtrap	13.434	28.886	-1.102	1.20078e-09	6.84576e-08	angiotensin II, type I receptor-associated protein
231253	9130230L23Rik	10.062	34.072	-1.75	1.20655e-09	6.85092e-08	RIKEN cDNA 9130230L23 gene
23802	Amfr	69.462	91.34	-0.395	1.21645e-09	6.89035e-08	autocrine motility factor receptor
69051	Pycr2	21.196	45.185	-1.091	1.25077e-09	6.9998e-08	pyrroline-5-carboxylate reductase family, member 2
71790	Anxa9	10.006	20.558	-1.064	1.2406e-09	6.9998e-08	annexin A9
22379	Fmnl3	13.376	27.219	-1.039	1.24841e-09	6.9998e-08	formin-like 3
103694	Tmed4	101.389	152.656	-0.59	1.24604e-09	6.9998e-08	transmembrane emp24 protein transport domain containing 4
22321	Vars	39.148	54.709	-0.486	1.24653e-09	6.9998e-08	valyl-tRNA synthetase
11840	Arf1	132.153	199.449	-0.592	1.2805e-09	7.14905e-08	ADP-ribosylation factor 1
64929	Scel	4.434	23.774	-2.452	1.29806e-09	7.22453e-08	sciellin
231050	Galnt11	18.206	29.453	-0.693	1.30021e-09	7.22453e-08	UDP-N-acetyl-alpha-D-galactosamine:polypeptide N-acetylgalactosaminyltransferase 11
546123	Gm5916	4.426	177.83	-5.335	1.3193e-09	7.31318e-08	predicted gene 5916
50797	Copb2	71.979	109.108	-0.599	1.32826e-09	7.34538e-08	coatomer protein complex, subunit beta 2 (beta prime)
619605	Zcchc17	16.394	29.298	-0.833	1.33233e-09	7.35049e-08	zinc finger, CCHC domain containing 17
83672	Sytl3	0.69	4.138	-2.562	1.34201e-09	7.38644e-08	synaptotagmin-like 3
74192	Arpc5l	59.821	112.824	-0.919	1.35681e-09	7.45034e-08	actin related protein 2/3 complex, subunit 5-like
104080	Nxph4	2.008	104.142	-5.873	1.36469e-09	7.47602e-08	neurexophilin 4
NA	NA	2.252	8.939	-1.989	1.37139e-09	7.49509e-08	NA
244418	D8Ertd82e	5.103	1.566	1.689	1.38432e-09	7.5246e-08	DNA segment, Chr 8, ERATO Doi 82, expressed
67441	Isoc2b	8.149	23.761	-1.526	1.38646e-09	7.5246e-08	isochorismatase domain containing 2b
105847	Lmf2	18.859	33.944	-0.848	1.38513e-09	7.5246e-08	lipase maturation factor 2
NA	NA	1.299	0.042	4.561	1.42344e-09	7.69221e-08	NA
244556	Zfp791	1.88	4.324	-1.185	1.42393e-09	7.69221e-08	zinc finger protein 791
76560	Prss8	58.131	24.584	1.238	1.43186e-09	7.71718e-08	protease, serine 8 (prostasin)
260302	Gga3	14.799	8.485	0.795	1.43534e-09	7.71811e-08	golgi associated, gamma adaptin ear containing, ARF binding protein 3
320571	Atp8b5	2.078	0.373	2.503	1.45362e-09	7.76272e-08	ATPase, class I, type 8B, member 5
12972	Cryz	24.063	6.662	1.83	1.44974e-09	7.76272e-08	crystallin, zeta
67695	Ost4	50.737	107.695	-1.068	1.453e-09	7.76272e-08	oligosaccharyltransferase 4 homolog (S. cerevisiae)
320775	B230319C09Rik	0.272	3.601	-3.672	1.4906e-09	7.92769e-08	RIKEN cDNA B230319C09 gene
66251	Arfgap3	26.458	47.496	-0.851	1.4947e-09	7.92769e-08	ADP-ribosylation factor GTPase activating protein 3
29871	Scmh1	16.246	23.675	-0.545	1.49164e-09	7.92769e-08	sex comb on midleg homolog 1
216724	Rufy1	18.882	12.033	0.652	1.4994e-09	7.9346e-08	RUN and FYVE domain containing 1
21763	Tex2	13.734	20.911	-0.609	1.51661e-09	8.00748e-08	testis expressed gene 2
29806	Limd1	24.602	12.981	0.925	1.53134e-09	8.06702e-08	LIM domains containing 1
52504	Cenpo	2.193	4.658	-1.081	1.53828e-09	8.08532e-08	centromere protein O
16206	Lrig1	14.109	6.375	1.135	1.54221e-09	8.08774e-08	leucine-rich repeats and immunoglobulin-like domains 1
21333	Tac1	0	0.374	-3.471	1.55392e-09	8.13091e-08	tachykinin 1
110379	Sec13	72.203	115.902	-0.68	1.56399e-09	8.1653e-08	SEC13 homolog (S. cerevisiae)
69847	Wnk4	8.365	3.667	1.18	1.5741e-09	8.19973e-08	WNK lysine deficient protein kinase 4
15064	Mr1	16.127	8.191	0.968	1.60096e-09	8.32106e-08	major histocompatibility complex, class I-related
20321	Frrs1	14.925	4.175	1.805	1.60552e-09	8.32624e-08	ferric-chelate reductase 1
66705	Dnase1l2	27.789	12.002	1.204	1.63665e-09	8.45011e-08	deoxyribonuclease 1-like 2
14385	Slc37a4	72.127	35.613	1.008	1.63654e-09	8.45011e-08	solute carrier family 37 (glucose-6-phosphate transporter), member 4
19735	Rgs2	12.267	4.469	1.467	1.65622e-09	8.53227e-08	regulator of G-protein signaling 2
20668	Sox13	38.633	74.574	-0.949	1.67328e-09	8.60119e-08	SRY (sex determining region Y)-box 13
NA	NA	0.277	10.478	-5.355	1.69778e-09	8.70792e-08	NA
21410	Hnf1b	50.49	31.376	0.684	1.71066e-09	8.75474e-08	HNF1 homeobox B
110326	Tas1r1	0.45	10.037	-4.607	1.72273e-09	8.7592e-08	taste receptor, type 1, member 1
109676	Ank2	0.913	5.693	-2.599	1.71876e-09	8.7592e-08	ankyrin 2, brain
106877	Afap1l1	36.002	11.964	1.575	1.72279e-09	8.7592e-08	actin filament associated protein 1-like 1
328778	Rab26	36.863	234.769	-2.691	1.75225e-09	8.87034e-08	RAB26, member RAS oncogene family
380714	Rph3al	20.28	6.995	1.517	1.75161e-09	8.87034e-08	rabphilin 3A-like (without C2 domains)
74284	1700086L19Rik	2.282	12.477	-2.499	1.76598e-09	8.9205e-08	RIKEN cDNA 1700086L19 gene
232441	Rerg	5.235	1.539	1.767	1.78482e-09	8.99617e-08	RAS-like, estrogen-regulated, growth-inhibitor
230082	Nol6	15.096	22.978	-0.604	1.81863e-09	9.14686e-08	nucleolar protein family 6 (RNA-associated)
68837	Foxk2	15.852	24.277	-0.614	1.82295e-09	9.14887e-08	forkhead box K2
14792	Lpcat3	50.07	28.725	0.799	1.84872e-09	9.2583e-08	lysophosphatidylcholine acyltransferase 3
98053	Gtf2f1	32.278	43.854	-0.441	1.85545e-09	9.27209e-08	general transcription factor IIF, polypeptide 1
227154	Stradb	25.204	50.223	-1.008	1.87153e-09	9.33246e-08	STE20-related kinase adaptor beta
12162	Bmp7	11.187	52.812	-2.296	1.92383e-09	9.57277e-08	bone morphogenetic protein 7
18763	Pkd1	9.962	16.381	-0.715	1.94714e-09	9.66818e-08	polycystic kidney disease 1 homolog
208177	Phldb2	9.9	3.338	1.56	1.96958e-09	9.75883e-08	pleckstrin homology-like domain, family B, member 2
244958	Mrap2	1.878	0.257	2.762	1.98835e-09	9.81314e-08	melanocortin 2 receptor accessory protein 2
243905	Zfp568	5.12	2.075	1.275	2.00125e-09	9.81314e-08	zinc finger protein 568
21354	Tap1	16.456	7.793	1.071	1.98979e-09	9.81314e-08	transporter 1, ATP-binding cassette, sub-family B (MDR/TAP)
22166	Txn1	126.239	245.381	-0.952	2.00464e-09	9.81314e-08	thioredoxin 1
22393	Wfs1	26.348	48.563	-0.882	2.00445e-09	9.81314e-08	Wolfram syndrome 1 homolog (human)
208643	Eif4g1	85.82	125.883	-0.553	2.00758e-09	9.81314e-08	eukaryotic translation initiation factor 4, gamma 1
65113	Ndfip1	179.34	253.024	-0.5	2.00998e-09	9.81314e-08	Nedd4 family interacting protein 1
65112	Pmepa1	48.884	27.235	0.842	2.06544e-09	1.00629e-07	prostate transmembrane protein, androgen induced 1
55978	Ift20	54.802	90.915	-0.731	2.13863e-09	1.03977e-07	intraflagellar transport 20
57776	Ttyh1	0.984	16.552	-4.479	2.14443e-09	1.04043e-07	tweety homolog 1 (Drosophila)
109900	Asl	64.234	47.714	0.425	2.15148e-09	1.04168e-07	argininosuccinate lyase
NA	NA	5.506	1.309	2.095	2.15719e-09	1.04229e-07	NA
68895	Rasl11a	21.903	5.158	2.074	2.18838e-09	1.05517e-07	RAS-like, family 11, member A
235293	Sc5d	17.007	36.47	-1.087	2.22481e-09	1.07052e-07	sterol-C5-desaturase (fungal ERG3, delta-5-desaturase) homolog (S. cerevisae)
67041	Oxct1	81	40.495	0.984	2.24797e-09	1.07944e-07	3-oxoacid CoA transferase 1
74370	Rptor	8.435	14.979	-0.825	2.27833e-09	1.09178e-07	regulatory associated protein of MTOR, complex 1
242773	Slc45a1	2.553	0.277	3.13	2.32189e-09	1.11037e-07	solute carrier family 45, member 1
100041605	Gm3428	43.5	344.171	-3.082	2.34426e-09	1.11421e-07	predicted gene 3428
433408	Gm13375	5.725	13.709	-1.257	2.34158e-09	1.11421e-07	predicted gene 13375
69608	Sec24d	37.329	70.804	-0.929	2.34312e-09	1.11421e-07	Sec24 related gene family, member D (S. cerevisiae)
NA	NA	61.095	45.761	0.414	2.35102e-09	1.11516e-07	NA
80280	Cdk5rap3	36.815	62.369	-0.758	2.39392e-09	1.13091e-07	CDK5 regulatory subunit associated protein 3
226971	Plekhb2	25.295	41.33	-0.709	2.39317e-09	1.13091e-07	pleckstrin homology domain containing, family B (evectins) member 2
225997	Trpm6	1.037	8.63	-3.038	2.46177e-09	1.16061e-07	transient receptor potential cation channel, subfamily M, member 6
66522	Pgpep1	20.139	41.056	-1.029	2.47529e-09	1.16463e-07	pyroglutamyl-peptidase I
68591	Mocos	3.23	9.214	-1.511	2.52226e-09	1.18435e-07	molybdenum cofactor sulfurase
228139	P2rx3	0.546	1.961	-1.837	2.59742e-09	1.21719e-07	purinergic receptor P2X, ligand-gated ion channel, 3
208439	Klhl29	3.72	0.822	2.146	2.66856e-09	1.24802e-07	kelch-like 29
14583	Gfpt1	15.529	33.019	-1.094	2.6947e-09	1.25772e-07	glutamine fructose-6-phosphate transaminase 1
12579	Cdkn2b	1.633	4.804	-1.493	2.7318e-09	1.2725e-07	cyclin-dependent kinase inhibitor 2B (p15, inhibits CDK4)
14600	Ghr	14.828	4.66	1.627	2.74975e-09	1.27831e-07	growth hormone receptor
NA	NA	13.461	7.173	0.887	2.7571e-09	1.27917e-07	NA
114654	Ly6g6d	1.941	10.492	-2.398	2.78226e-09	1.28829e-07	lymphocyte antigen 6 complex, locus G6D
12294	Cacna2d3	3.707	11.474	-1.667	2.87822e-09	1.33008e-07	calcium channel, voltage-dependent, alpha2/delta subunit 3
18676	Phf2	12.742	19.53	-0.613	2.88538e-09	1.33076e-07	PHD finger protein 2
276829	Smtnl2	15.053	3.208	2.225	2.90606e-09	1.33501e-07	smoothelin-like 2
109658	Txlna	19.193	30.84	-0.678	2.90494e-09	1.33501e-07	taxilin alpha
72399	Brap	25.084	42.773	-0.78	2.94869e-09	1.35194e-07	BRCA1 associated protein
20602	Ncor2	32.614	53.672	-0.717	2.95914e-09	1.35407e-07	nuclear receptor co-repressor 2
432867	Defb48	415.237	11324.6	-4.843	3.0613e-09	1.39535e-07	defensin beta 48
22619	Siae	8.679	4.883	0.826	3.05596e-09	1.39535e-07	sialic acid acetylesterase
12387	Ctnnb1	196.908	272.497	-0.469	3.06811e-09	1.39572e-07	catenin (cadherin associated protein), beta 1
21677	Tead2	46.527	21.752	1.092	3.07882e-09	1.39787e-07	TEA domain family member 2
78081	Crisp4	74.694	324.49	-2.152	3.08899e-09	1.39976e-07	cysteine-rich secretory protein 4
20530	Slc31a2	43.601	22.018	0.978	3.15665e-09	1.42765e-07	solute carrier family 31, member 2
16797	Lat	0.435	19.485	-5.51	3.1753e-09	1.43331e-07	linker for activation of T cells
15370	Nr4a1	13.423	30.301	-1.168	3.23262e-09	1.45636e-07	nuclear receptor subfamily 4, group A, member 1
74121	Acoxl	0.016	1.648	-6.156	3.26229e-09	1.4669e-07	acyl-Coenzyme A oxidase-like
72114	Zbed3	40.952	29.664	0.465	3.27633e-09	1.47038e-07	zinc finger, BED type containing 3
11931	Atp1b1	179.346	60.348	1.526	3.28973e-09	1.47356e-07	ATPase, Na+/K+ transporting, beta 1 polypeptide
218629	Dhx29	8.628	13.578	-0.659	3.3119e-09	1.48065e-07	DEAH (Asp-Glu-Ala-His) box polypeptide 29
27368	Tbl2	11.34	17.658	-0.633	3.37878e-09	1.50766e-07	transducin (beta)-like 2
72512	Tmem173	8.178	17.92	-1.133	3.48515e-09	1.55216e-07	transmembrane protein 173
114128	Laptm4b	60.582	33.115	0.865	3.56483e-09	1.58462e-07	lysosomal-associated protein transmembrane 4B
171212	Galnt10	25.946	80.187	-1.633	3.62265e-09	1.60726e-07	UDP-N-acetyl-alpha-D-galactosamine:polypeptide N-acetylgalactosaminyltransferase 10
384997	Pglyrp4	0.255	2.599	-3.298	3.64246e-09	1.61298e-07	peptidoglycan recognition protein 4
19186	Psme1	57.026	30.827	0.893	3.69311e-09	1.63231e-07	proteasome (prosome, macropain) activator subunit 1 (PA28 alpha)
70310	Plscr3	19.199	10.953	0.809	3.71053e-09	1.63382e-07	phospholipid scramblase 3
110213	Tmbim6	461.811	680.85	-0.561	3.7068e-09	1.63382e-07	transmembrane BAX inhibitor motif containing 6
76483	Lmf1	8.882	19.023	-1.088	3.72675e-09	1.63787e-07	lipase maturation factor 1
226654	Tstd1	21.759	8.656	1.314	3.77808e-09	1.65731e-07	thiosulfate sulfurtransferase (rhodanese)-like domain containing 1
270685	Mthfd1l	5.307	1.236	2.092	3.80646e-09	1.66663e-07	methylenetetrahydrofolate dehydrogenase (NADP+ dependent) 1-like
77674	Defb12	11.814	116.863	-3.586	3.83841e-09	1.67747e-07	defensin beta 12
68526	Gpr155	16.154	35.996	-1.173	3.9608e-09	1.72583e-07	G protein-coupled receptor 155
19126	Prom1	168.222	82.678	1.02	3.96385e-09	1.72583e-07	prominin 1
67860	S100a16	71.117	115.819	-0.699	4.00477e-09	1.7404e-07	S100 calcium binding protein A16
212998	BC016579	6.143	0.669	3.141	4.0492e-09	1.75644e-07	cDNA sequence, BC016579
20318	Sdf4	51.304	74.077	-0.529	4.16474e-09	1.8032e-07	stromal cell derived factor 4
77411	Esrp2	31.878	53.643	-0.754	4.20798e-09	1.81855e-07	epithelial splicing regulatory protein 2
53612	Vti1b	57.571	88.663	-0.621	4.2349e-09	1.8268e-07	vesicle transport through interaction with t-SNAREs 1B
79565	Wbscr27	19.29	30.518	-0.665	4.34105e-09	1.86914e-07	Williams Beuren syndrome chromosome region 27 (human)
NA	NA	14.148	7.043	0.993	4.50718e-09	1.93709e-07	NA
19270	Ptprg	14.913	45.303	-1.622	4.54516e-09	1.94589e-07	protein tyrosine phosphatase, receptor type, G
11787	Apbb2	3.642	7.143	-0.964	4.55529e-09	1.94589e-07	amyloid beta (A4) precursor protein-binding, family B, member 2
235584	Dusp7	9.923	18.711	-0.901	4.56102e-09	1.94589e-07	dual specificity phosphatase 7
66830	Nacc1	23.021	33.18	-0.528	4.55146e-09	1.94589e-07	nucleus accumbens associated 1, BEN and BTB (POZ) domain containing
14388	Gab1	25.681	16.941	0.601	4.58008e-09	1.95046e-07	growth factor receptor bound protein 2-associated protein 1
NA	NA	7.604	1.909	1.965	4.59398e-09	1.95282e-07	NA
408064	BC064078	4.412	15.691	-1.829	4.67626e-09	1.98058e-07	cDNA sequence BC064078
67393	Cxxc5	47.417	86.014	-0.856	4.66974e-09	1.98058e-07	CXXC finger 5
77031	Slc9a8	14.116	21.22	-0.588	4.72796e-09	1.99885e-07	solute carrier family 9 (sodium/hydrogen exchanger), member 8
70110	Ifi35	20.585	34.79	-0.747	4.83961e-09	2.04235e-07	interferon-induced protein 35
71711	Mus81	12.107	20.025	-0.726	4.87215e-09	2.05237e-07	MUS81 endonuclease homolog (yeast)
22276	Uros	9.8	20.513	-1.075	4.97233e-09	2.0908e-07	uroporphyrinogen III synthase
53868	Rab25	40.012	94.266	-1.239	5.02434e-09	2.10887e-07	RAB25, member RAS oncogene family
71898	Apol9b	0.297	3.018	-3.359	5.03455e-09	2.10936e-07	apolipoprotein L 9b
223669	Zfp7	8.943	3.525	1.338	5.05772e-09	2.11527e-07	zinc finger protein 7
60455	Tmem8	26.699	12.259	1.108	5.07116e-09	2.11709e-07	transmembrane protein 8 (five membrane-spanning domains)
320495	Ipcef1	1.035	2.955	-1.527	5.1141e-09	2.13121e-07	interaction protein for cytohesin exchange factors 1
11684	Alox12	39.649	10.884	1.816	5.17653e-09	2.15338e-07	arachidonate 12-lipoxygenase
238130	Dock4	2.21	13.502	-2.647	5.25397e-09	2.17397e-07	dedicator of cytokinesis 4
15081	H3f3b	188.024	108.628	0.796	5.246e-09	2.17397e-07	H3 histone, family 3B
218442	Serinc5	37.924	22.813	0.73	5.2449e-09	2.17397e-07	serine incorporator 5
229445	Ctso	27.048	12.974	1.044	5.27801e-09	2.18005e-07	cathepsin O
14012	Mpzl2	21.752	33.62	-0.631	5.32244e-09	2.19452e-07	myelin protein zero-like 2
14275	Folr1	37.797	13.744	1.438	5.38578e-09	2.21672e-07	folate receptor 1 (adult)
67717	Lipf	0.071	4.538	-5.671	5.42429e-09	2.22082e-07	lipase, gastric
17189	Mb	14.207	3.527	2.018	5.41214e-09	2.22082e-07	myoglobin
NA	NA	55.307	22.162	1.329	5.41999e-09	2.22082e-07	NA
59009	Sh3rf1	18.161	10.886	0.733	5.43406e-09	2.22092e-07	SH3 domain containing ring finger 1
319880	Tmcc3	12.521	6.76	0.883	5.45563e-09	2.22584e-07	transmembrane and coiled coil domains 3
58180	Hic2	3.706	1.691	1.129	5.51867e-09	2.24763e-07	hypermethylated in cancer 2
NA	NA	63.199	102.097	-0.685	5.53011e-09	2.24837e-07	NA
212999	Tnpo2	23.154	36.525	-0.665	5.55553e-09	2.25477e-07	transportin 2 (importin 3, karyopherin beta 2b)
70152	Mettl7a1	330.544	732.313	-1.15	5.6143e-09	2.27467e-07	methyltransferase like 7A1
244281	Myo16	0.156	5.666	-5.316	5.66212e-09	2.29007e-07	myosin XVI
52024	Ankrd22	2.647	11.261	-2.083	5.69929e-09	2.30111e-07	ankyrin repeat domain 22
70361	Lman1	47.496	81.619	-0.79	5.7239e-09	2.30706e-07	lectin, mannose-binding, 1
NA	NA	9.984	17.97	-0.843	5.78337e-09	2.32701e-07	NA
71960	Myh14	7.458	2.079	1.832	5.8469e-09	2.34852e-07	myosin, heavy polypeptide 14
13132	Dab2	143.84	48.143	1.562	5.89797e-09	2.35687e-07	disabled 2, mitogen-responsive phosphoprotein
17691	Sik1	11.929	5.11	1.218	5.88802e-09	2.35687e-07	salt inducible kinase 1
22122	Tsta3	40.785	60.682	-0.57	5.89125e-09	2.35687e-07	tissue specific transplantation antigen P35B
58909	Fam13a	7.972	2.95	1.429	5.92074e-09	2.36192e-07	family with sequence similarity 13, member A
227622	BC029214	33.583	71.63	-1.092	5.94905e-09	2.36916e-07	cDNA sequence BC029214
114716	Spred2	13.918	23.761	-0.773	6.01522e-09	2.39144e-07	sprouty-related, EVH1 domain containing 2
23969	Pacsin1	13.9	4.403	1.661	6.03873e-09	2.3967e-07	protein kinase C and casein kinase substrate in neurons 1
228608	Smox	24.213	11.227	1.103	6.076e-09	2.4074e-07	spermine oxidase
14686	Gnat2	1.493	8.607	-2.554	6.11427e-09	2.41436e-07	guanine nucleotide binding protein, alpha transducing 2
18515	Pbx2	31.992	17	0.908	6.10829e-09	2.41436e-07	pre B cell leukemia homeobox 2
214531	Tmprss13	0.757	3.652	-2.221	6.12986e-09	2.41643e-07	transmembrane protease, serine 13
13012	Cst8	476.866	5063.62	-3.435	6.1734e-09	2.42949e-07	cystatin 8 (cystatin-related epididymal spermatogenic)
NA	NA	34.904	13.603	1.355	6.41205e-09	2.51916e-07	NA
NA	NA	7.807	3.536	1.166	6.50078e-09	2.54973e-07	NA
14620	Gjb3	57.723	24.122	1.231	6.54663e-09	2.5634e-07	gap junction protein, beta 3
233863	Gtf3c1	13.94	23.69	-0.764	6.61047e-09	2.58406e-07	general transcription factor III C 1
71602	Myo1e	11.669	20.657	-0.812	6.69552e-09	2.61293e-07	myosin IE
16779	Lamb2	88.685	66.49	0.415	6.76215e-09	2.63453e-07	laminin, beta 2
76524	Cln6	29.918	14.893	1.008	6.9157e-09	2.68986e-07	ceroid-lipofuscinosis, neuronal 6
74140	Tm9sf1	57.591	90.628	-0.655	7.05723e-09	2.74034e-07	transmembrane 9 superfamily member 1
192185	Nadk	48.262	71.784	-0.575	7.07288e-09	2.74186e-07	NAD kinase
213603	Slc44a3	20.75	7.085	1.527	7.08918e-09	2.74362e-07	solute carrier family 44, member 3
71690	Esm1	0.881	5.298	-2.533	7.21556e-09	2.78791e-07	endothelial cell-specific molecule 1
69162	Sec31a	118.444	194.365	-0.72	7.2462e-09	2.79512e-07	Sec31 homolog A (S. cerevisiae)
229512	Smg5	18.912	28.775	-0.605	7.34438e-09	2.82831e-07	Smg-5 homolog, nonsense mediated mRNA decay factor (C. elegans)
15407	Hoxb1	2.277	12.082	-2.471	7.46656e-09	2.87063e-07	homeobox B1
19273	Ptpru	6.168	2.168	1.492	7.55527e-09	2.89996e-07	protein tyrosine phosphatase, receptor type, U
16913	Psmb8	31.752	8.474	1.891	7.62261e-09	2.921e-07	proteasome (prosome, macropain) subunit, beta type 8 (large multifunctional peptidase 7)
13496	Arid3a	4.627	1.587	1.518	7.64943e-09	2.92647e-07	AT rich interactive domain 3A (BRIGHT-like)
110460	Acat2	43.566	76.727	-0.818	7.7015e-09	2.94157e-07	acetyl-Coenzyme A acetyltransferase 2
74424	Tmc5	12.701	1.793	2.79	7.82533e-09	2.98398e-07	transmembrane channel-like gene family 5
74775	Lmbr1l	16.356	6.72	1.27	7.87567e-09	2.99828e-07	limb region 1 like
12393	Runx2	8.976	39.019	-2.156	7.90589e-09	3.00488e-07	runt related transcription factor 2
12385	Ctnna1	73.437	99.475	-0.439	7.9434e-09	3.01423e-07	catenin (cadherin associated protein), alpha 1
NA	NA	28.869	17.303	0.733	8.0332e-09	3.0404e-07	NA
68095	Ociad1	34.598	47.683	-0.463	8.03841e-09	3.0404e-07	OCIA domain containing 1
54124	Cks1b	13.189	30.447	-1.192	8.08442e-09	3.05285e-07	CDC28 protein kinase 1b
209212	Osgin2	3.311	7.703	-1.225	8.10785e-09	3.05675e-07	oxidative stress induced growth inhibitor family member 2
12890	Cplx2	2.789	8.115	-1.557	8.13028e-09	3.06026e-07	complexin 2
230863	Sh2d5	0.719	38.864	-5.764	8.35027e-09	3.13296e-07	SH2 domain containing 5
18453	P4hb	458.056	698.61	-0.609	8.33856e-09	3.13296e-07	prolyl 4-hydroxylase, beta polypeptide
100042480	Nhsl2	1.45	3.276	-1.206	8.40975e-09	3.15021e-07	NHS-like 2
240752	Pik3c2b	1.439	2.522	-0.814	8.48087e-09	3.17176e-07	phosphoinositide-3-kinase, class 2, beta polypeptide
20680	Sox7	0.556	2.615	-2.256	8.53333e-09	3.18628e-07	SRY (sex determining region Y)-box 7
15000	H2-DMb2	22.272	72.223	-1.696	8.60132e-09	3.20368e-07	histocompatibility 2, class II, locus Mb2
27045	Nit1	71.629	139.231	-0.962	8.60738e-09	3.20368e-07	nitrilase 1
71910	Ppapdc1b	21.036	40.848	-0.935	8.6737e-09	3.22322e-07	phosphatidic acid phosphatase type 2 domain containing 1B
74053	Grip1	2.263	0.599	1.894	8.73642e-09	3.24137e-07	glutamate receptor interacting protein 1
11305	Abca2	25.6	61.523	-1.293	8.80236e-09	3.26065e-07	ATP-binding cassette, sub-family A (ABC1), member 2
70887	Dmrtc1a	1.223	5.99	-2.261	8.88483e-09	3.28248e-07	DMRT-like family C1a
NA	NA	7.509	11.618	-0.624	8.88944e-09	3.28248e-07	NA
109335	9230102K24Rik	0.969	21.866	-4.719	9.04422e-09	3.33436e-07	RIKEN cDNA 9230102K24 gene
224022	Slc7a4	67.091	38.333	0.801	9.07826e-09	3.34163e-07	solute carrier family 7 (cationic amino acid transporter, y+ system), member 4
210622	Pamr1	11.484	1.749	2.636	9.13311e-09	3.35652e-07	peptidase domain containing associated with muscle regeneration 1
170719	Oxr1	31.438	90.055	-1.538	9.22463e-09	3.38483e-07	oxidation resistance 1
18993	Pou3f3	45.548	64.236	-0.499	9.26334e-09	3.3937e-07	POU domain, class 3, transcription factor 3
56409	Nudt3	36.638	53.706	-0.551	9.4354e-09	3.45132e-07	nudix (nucleotide diphosphate linked moiety X)-type motif 3
246782	Atpaf2	11.859	18.846	-0.663	9.46634e-09	3.45721e-07	ATP synthase mitochondrial F1 complex assembly factor 2
22142	Tuba1a	62.133	29.608	1.068	9.48907e-09	3.4601e-07	tubulin, alpha 1A
56389	Stx5a	39.312	55.63	-0.499	9.82893e-09	3.57844e-07	syntaxin 5A
20853	Stau1	44.344	74.28	-0.748	1.00507e-08	3.65348e-07	staufen (RNA binding protein) homolog 1 (Drosophila)
19092	Prkg2	3.109	0.6	2.307	1.0176e-08	3.69329e-07	protein kinase, cGMP-dependent, type II
217517	Stxbp6	5.923	1	2.55	1.02757e-08	3.71789e-07	syntaxin binding protein 6 (amisyn)
26366	Ceacam10	666.618	204.585	1.732	1.02707e-08	3.71789e-07	carcinoembryonic antigen-related cell adhesion molecule 10
238076	Kcns3	1.033	3.224	-1.65	1.03221e-08	3.72891e-07	potassium voltage-gated channel, delayed-rectifier, subfamily S, member 3
104718	Ttc7b	26.146	96.137	-1.851	1.04703e-08	3.7766e-07	tetratricopeptide repeat domain 7B
21834	Thrb	1.154	3.22	-1.467	1.04986e-08	3.78097e-07	thyroid hormone receptor beta
338367	Myo1d	19.702	12.017	0.707	1.05978e-08	3.81078e-07	myosin ID
380928	Lmo7	10.342	4.974	1.049	1.06491e-08	3.82335e-07	LIM domain only 7
24074	Taf7	9.505	3.075	1.59	1.15462e-08	4.13907e-07	TAF7 RNA polymerase II, TATA box binding protein (TBP)-associated factor
21912	Tspan7	25.712	11.18	1.194	1.1806e-08	4.22573e-07	tetraspanin 7
12029	Bcl6b	1.052	2.975	-1.489	1.20037e-08	4.28991e-07	B cell CLL/lymphoma 6, member B
NA	NA	3.598	13.543	-1.871	1.20681e-08	4.29319e-07	NA
171531	Mlph	48.759	30.8	0.662	1.20355e-08	4.29319e-07	melanophilin
60409	Trappc4	36.082	57.315	-0.657	1.20504e-08	4.29319e-07	trafficking protein particle complex 4
11843	Arf4	100.07	167.702	-0.746	1.24414e-08	4.41927e-07	ADP-ribosylation factor 4
18176	Nras	28.795	14.41	0.975	1.25709e-08	4.4567e-07	neuroblastoma ras oncogene
71726	Smug1	10.051	6.029	0.719	1.2585e-08	4.4567e-07	single-strand selective monofunctional uracil DNA glycosylase
634731	Susd1	10.952	20.921	-0.955	1.26432e-08	4.47052e-07	sushi domain containing 1
22353	Vip	0.282	9.099	-4.944	1.28793e-08	4.54025e-07	vasoactive intestinal polypeptide
329065	Scd4	1.45	0.249	2.455	1.28645e-08	4.54025e-07	stearoyl-coenzyme A desaturase 4
328953	Gm5095	0	1.303	-5.65	1.29551e-08	4.56009e-07	predicted gene 5095
72621	Pdzd11	38.419	67.397	-0.813	1.31137e-08	4.60896e-07	PDZ domain containing 11
231830	Micall2	5.642	14.339	-1.362	1.31337e-08	4.60903e-07	MICAL-like 2
26562	Ncdn	17.046	26.262	-0.619	1.32898e-08	4.65681e-07	neurochondrin
245610	Nxf3	94.511	23.213	1.976	1.33245e-08	4.65685e-07	nuclear RNA export factor 3
70231	Gorasp2	76.946	125.181	-0.707	1.33298e-08	4.65685e-07	golgi reassembly stacking protein 2
67013	Oma1	6.345	12.861	-1.011	1.3471e-08	4.69914e-07	OMA1 homolog, zinc metallopeptidase (S. cerevisiae)
67446	Dusp28	26.888	44.759	-0.739	1.35745e-08	4.72817e-07	dual specificity phosphatase 28
272027	Tstd2	13.158	23.616	-0.833	1.35952e-08	4.72834e-07	thiosulfate sulfurtransferase (rhodanese)-like domain containing 2
75778	Them4	26.493	6.248	1.993	1.36502e-08	4.74038e-07	thioesterase superfamily member 4
74596	Cds1	55.875	80.448	-0.526	1.37042e-08	4.75208e-07	CDP-diacylglycerol synthase 1
28146	Serp1	134.722	267.382	-1.005	1.39235e-08	4.82095e-07	stress-associated endoplasmic reticulum protein 1
100041618	Gm3434	5.016	235.835	-5.599	1.40485e-08	4.84803e-07	predicted gene 3434
20501	Slc16a1	16.152	4.495	1.833	1.4064e-08	4.84803e-07	solute carrier family 16 (monocarboxylic acid transporters), member 1
27374	Prmt5	30.329	43.153	-0.506	1.40424e-08	4.84803e-07	protein arginine N-methyltransferase 5
228677	Sptlc3	8.591	1.582	2.352	1.43105e-08	4.92572e-07	serine palmitoyltransferase, long chain base subunit 3
64451	Dip2a	6.746	13.25	-0.969	1.45085e-08	4.98653e-07	DIP2 disco-interacting protein 2 homolog A (Drosophila)
11928	Atp1a1	356.72	187.779	0.904	1.4584e-08	5.00509e-07	ATPase, Na+/K+ transporting, alpha 1 polypeptide
13430	Dnm2	27.023	40.033	-0.565	1.46248e-08	5.01174e-07	dynamin 2
75612	Gns	141.293	91.78	0.622	1.47212e-08	5.03737e-07	glucosamine (N-acetyl)-6-sulfatase
55963	Slc1a4	12.162	6.427	0.91	1.49445e-08	5.10628e-07	solute carrier family 1 (glutamate/neutral amino acid transporter), member 4
19155	Npepps	28.304	20.829	0.438	1.49966e-08	5.1166e-07	aminopeptidase puromycin sensitive
NA	NA	19.936	7.97	1.322	1.50942e-08	5.12741e-07	NA
18624	Pepd	49.419	109.657	-1.15	1.5086e-08	5.12741e-07	peptidase D
11842	Arf3	125.143	171.174	-0.455	1.50591e-08	5.12741e-07	ADP-ribosylation factor 3
171508	Creld1	14.139	26.89	-0.912	1.52065e-08	5.15806e-07	cysteine-rich with EGF-like domains 1
240916	Vsig8	4.507	0.08	5.505	1.53353e-08	5.1942e-07	V-set and immunoglobulin domain containing 8
228136	Zdhhc5	25.387	36.381	-0.523	1.54993e-08	5.24214e-07	zinc finger, DHHC domain containing 5
57247	Zfp276	6.294	12.22	-0.955	1.56685e-08	5.2917e-07	zinc finger protein (C2H2 type) 276
20544	Slc9a1	20.346	29.718	-0.551	1.58633e-08	5.34975e-07	solute carrier family 9 (sodium/hydrogen exchanger), member 1
NA	NA	0.465	2.152	-2.176	1.59326e-08	5.36534e-07	NA
66847	Hint3	19.28	33.41	-0.802	1.60058e-08	5.38225e-07	histidine triad nucleotide binding protein 3
76303	Osbp	31.859	48.843	-0.626	1.61205e-08	5.41301e-07	oxysterol binding protein
217214	Nags	3.876	0.318	3.951	1.6189e-08	5.42821e-07	N-acetylglutamate synthase
244757	Glb1l2	413.325	1083.28	-1.431	1.6347e-08	5.47332e-07	galactosidase, beta 1-like 2
207352	Sec23ip	20.406	32.167	-0.659	1.64353e-08	5.49499e-07	Sec23 interacting protein
68423	Ankrd13d	6.326	10.808	-0.778	1.64893e-08	5.50517e-07	ankyrin repeat domain 13 family, member D
NA	NA	17.981	34.793	-0.979	1.65235e-08	5.50869e-07	NA
52028	Bbs1	5.945	2.806	1.065	1.65685e-08	5.51582e-07	Bardet-Biedl syndrome 1 (human)
68292	Stt3b	82.124	132.341	-0.696	1.66368e-08	5.52344e-07	STT3, subunit of the oligosaccharyltransferase complex, homolog B (S. cerevisiae)
22344	Vezf1	29.108	18.81	0.627	1.66387e-08	5.52344e-07	vascular endothelial zinc finger 1
229905	Ccbl2	5.363	2.294	1.21	1.66686e-08	5.52549e-07	cysteine conjugate-beta lyase 2
13135	Dad1	37.042	71.313	-0.945	1.68361e-08	5.5731e-07	defender against cell death 1
67917	Zcchc3	8.402	4.529	0.894	1.69429e-08	5.58369e-07	zinc finger, CCHC domain containing 3
108755	Lyrm2	24.637	46.168	-0.893	1.69155e-08	5.58369e-07	LYR motif containing 2
11819	Nr2f2	15.961	8.843	0.848	1.69877e-08	5.58369e-07	nuclear receptor subfamily 2, group F, member 2
216197	Ckap4	13.058	20.088	-0.622	1.69748e-08	5.58369e-07	cytoskeleton-associated protein 4
67495	Tmem167b	26.829	40.418	-0.597	1.69252e-08	5.58369e-07	transmembrane protein 167B
72961	Slc17a7	0.085	1.754	-4.345	1.71281e-08	5.62193e-07	solute carrier family 17 (sodium-dependent inorganic phosphate cotransporter), member 7
229211	Acad9	10.653	15.709	-0.565	1.73459e-08	5.68543e-07	acyl-Coenzyme A dehydrogenase family, member 9
12909	Crcp	13.15	24.547	-0.888	1.74585e-08	5.70975e-07	calcitonin gene-related peptide-receptor component protein
54399	Bet1l	17.013	30.495	-0.839	1.74691e-08	5.70975e-07	blocked early in transport 1 homolog (S. cerevisiae)-like
30785	Cttnbp2	5.27	22.891	-2.173	1.75957e-08	5.73507e-07	cortactin binding protein 2
67863	Slc25a11	79.355	119.454	-0.592	1.7582e-08	5.73507e-07	solute carrier family 25 (mitochondrial carrier oxoglutarate carrier), member 11
12333	Capn1	57.773	91.21	-0.668	1.76746e-08	5.75275e-07	calpain 1
381404	Pabpc1l	12.977	30.367	-1.23	1.80064e-08	5.85259e-07	poly(A) binding protein, cytoplasmic 1-like
57890	Il17re	6.167	2.682	1.214	1.81553e-08	5.89276e-07	interleukin 17 receptor E
51789	Tnk2	20.129	33.261	-0.722	1.83031e-08	5.9325e-07	tyrosine kinase, non-receptor, 2
68070	Pdzd2	9.446	3.34	1.509	1.83329e-08	5.93392e-07	PDZ domain containing 2
360013	Myo18a	5.879	12.525	-1.106	1.86909e-08	6.04139e-07	myosin XVIIIA
268663	Cdhr2	4.047	0.5	2.994	1.89339e-08	6.11148e-07	cadherin-related family member 2
59308	Emcn	6.119	21.548	-1.804	1.91722e-08	6.17985e-07	endomucin
74781	Wipi2	22.549	29.849	-0.403	1.92413e-08	6.19357e-07	WD repeat domain, phosphoinositide interacting 2
58246	Slc35b4	37.223	22.712	0.707	1.92718e-08	6.19485e-07	solute carrier family 35, member B4
NA	NA	11.947	17.413	-0.538	1.9428e-08	6.23647e-07	NA
14701	Gng12	57.42	36.973	0.631	1.97998e-08	6.3471e-07	guanine nucleotide binding protein (G protein), gamma 12
17299	Mettl1	11.905	27.08	-1.189	1.99935e-08	6.37247e-07	methyltransferase like 1
12484	Cd24a	188.772	89.685	1.077	1.99275e-08	6.37247e-07	CD24a antigen
13032	Ctsc	38.267	18.368	1.04	2.00024e-08	6.37247e-07	cathepsin C
106326	Osbpl11	11.488	7.135	0.677	1.99813e-08	6.37247e-07	oxysterol binding protein-like 11
19262	Ptpra	30.423	43.321	-0.511	2.00155e-08	6.37247e-07	protein tyrosine phosphatase, receptor type, A
104910	Slc25a47	26.492	56.921	-1.114	2.00842e-08	6.38562e-07	solute carrier family 25, member 47
78286	Nav2	45.459	89.746	-0.985	2.02147e-08	6.40965e-07	neuron navigator 2
100503884	Ccdc149	5.417	8.205	-0.604	2.02065e-08	6.40965e-07	coiled-coil domain containing 149
19822	Rnf4	34.037	51.135	-0.585	2.0704e-08	6.5559e-07	ring finger protein 4
89867	Sec16b	2.915	8.31	-1.518	2.0961e-08	6.62827e-07	SEC16 homolog B (S. cerevisiae)
99010	Lpcat4	8.229	2.634	1.626	2.1165e-08	6.68374e-07	lysophosphatidylcholine acyltransferase 4
27360	Add3	19.055	13.36	0.509	2.12388e-08	6.69798e-07	adducin 3 (gamma)
15926	Idh1	22.071	14.728	0.579	2.13054e-08	6.70148e-07	isocitrate dehydrogenase 1 (NADP+), soluble
NA	NA	41.214	28.397	0.53	2.13074e-08	6.70148e-07	NA
NA	NA	28.288	60.401	-1.088	2.14153e-08	6.72636e-07	NA
11522	Adh1	157.215	53.188	1.519	2.14595e-08	6.73119e-07	alcohol dehydrogenase 1 (class I)
18708	Pik3r1	20.438	11.86	0.783	2.16895e-08	6.7942e-07	phosphatidylinositol 3-kinase, regulatory subunit, polypeptide 1 (p85 alpha)
74068	Asz1	0.03	1.735	-5.22	2.17651e-08	6.80735e-07	ankyrin repeat, SAM and basic leucine zipper domain containing 1
68010	Bambi	1.412	4.041	-1.506	2.18482e-08	6.80735e-07	BMP and activin membrane-bound inhibitor
13178	Dck	3.916	8.481	-1.103	2.18269e-08	6.80735e-07	deoxycytidine kinase
109552	Sri	44.584	26.843	0.716	2.18362e-08	6.80735e-07	sorcin
109113	Uhrf2	32.844	13.968	1.205	2.19593e-08	6.83286e-07	ubiquitin-like, containing PHD and RING finger domains 2
99681	Tchh	5.632	1.622	1.766	2.20336e-08	6.84685e-07	trichohyalin
21886	Tle2	12.434	29.974	-1.279	2.20831e-08	6.85311e-07	transducin-like enhancer of split 2, homolog of Drosophila E(spl)
210146	Irgq	7.123	11.142	-0.645	2.21151e-08	6.85392e-07	immunity-related GTPase family, Q
210029	Metrnl	7.163	14.51	-1.025	2.22023e-08	6.86271e-07	meteorin, glial cell differentiation regulator-like
66374	2310011J03Rik	16.85	25.024	-0.566	2.21738e-08	6.86271e-07	RIKEN cDNA 2310011J03 gene
NA	NA	30.308	45.575	-0.589	2.23034e-08	6.87575e-07	NA
71722	Cic	32.648	47.397	-0.536	2.22909e-08	6.87575e-07	capicua homolog (Drosophila)
72640	Mex3a	4.133	1.623	1.33	2.25313e-08	6.93684e-07	mex3 homolog A (C. elegans)
66855	Tcf25	69.494	93.708	-0.431	2.2574e-08	6.94084e-07	transcription factor 25 (basic helix-loop-helix)
14573	Gdnf	0.017	1.299	-6.055	2.27433e-08	6.96753e-07	glial cell line derived neurotrophic factor
20230	Satb1	9.136	4.338	1.047	2.27267e-08	6.96753e-07	special AT-rich sequence binding protein 1
20892	Stra13	37.085	73.671	-0.981	2.27504e-08	6.96753e-07	stimulated by retinoic acid 13
75394	0610040F04Rik	15.249	39.634	-1.425	2.28068e-08	6.97566e-07	RIKEN cDNA 0610040F04 gene
240675	Vwa2	10.867	3.065	1.814	2.29386e-08	7.00354e-07	von Willebrand factor A domain containing 2
70737	Cgn	11.644	6.784	0.773	2.2958e-08	7.00354e-07	cingulin
56078	Car5b	11.817	19.297	-0.723	2.32489e-08	7.08303e-07	carbonic anhydrase 5b, mitochondrial
19698	Relb	8.62	4.233	1.021	2.35319e-08	7.15989e-07	avian reticuloendotheliosis viral (v-rel) oncogene related B
72948	Tppp	1.921	0.769	1.3	2.3628e-08	7.17978e-07	tubulin polymerization promoting protein
18160	Npr1	7.831	2.735	1.494	2.37312e-08	7.19729e-07	natriuretic peptide receptor 1
56205	Ensa	45.057	72.574	-0.702	2.37473e-08	7.19729e-07	endosulfine alpha
20935	Surf6	8.311	13.096	-0.643	2.39188e-08	7.23986e-07	surfeit gene 6
268470	Ube2z	70.355	101.639	-0.539	2.40443e-08	7.26842e-07	ubiquitin-conjugating enzyme E2Z (putative)
231148	Ablim2	3.785	10.029	-1.451	2.42066e-08	7.30802e-07	actin-binding LIM protein 2
67458	Ergic1	115.456	162.715	-0.497	2.42627e-08	7.31549e-07	endoplasmic reticulum-golgi intermediate compartment (ERGIC) 1
81910	Rrbp1	56.733	80.415	-0.502	2.4521e-08	7.38382e-07	ribosome binding protein 1
20356	Sema5a	6.702	16.128	-1.272	2.46015e-08	7.39488e-07	sema domain, seven thrombospondin repeats (type 1 and type 1-like), transmembrane domain (TM) and short cytoplasmic domain, (semaphorin) 5A
613262	BC029722	21.027	34.898	-0.734	2.46211e-08	7.39488e-07	cDNA sequence BC029722
52589	Ncald	12.883	4.669	1.44	2.47288e-08	7.41769e-07	neurocalcin delta
11468	Actg2	541.102	3344.84	-2.674	2.47872e-08	7.42566e-07	actin, gamma 2, smooth muscle, enteric
13800	Enah	26.677	14.153	0.911	2.48675e-08	7.44016e-07	enabled homolog (Drosophila)
13805	Eng	4.265	13.036	-1.592	2.49106e-08	7.44351e-07	endoglin
67472	Mtfr1	15.036	23.358	-0.641	2.49883e-08	7.45719e-07	mitochondrial fission regulator 1
69309	Slc16a13	30.185	53.318	-0.829	2.51299e-08	7.48988e-07	solute carrier family 16 (monocarboxylic acid transporters), member 13
72190	2510009E07Rik	9.898	31.657	-1.754	2.51719e-08	7.49281e-07	RIKEN cDNA 2510009E07 gene
230779	Serinc2	10.728	76.282	-2.824	2.52704e-08	7.49345e-07	serine incorporator 2
67732	Iah1	243.11	149.157	0.702	2.52584e-08	7.49345e-07	isoamyl acetate-hydrolyzing esterase 1 homolog (S. cerevisiae)
320129	Adrbk2	5.529	8.52	-0.623	2.52209e-08	7.49345e-07	adrenergic receptor kinase, beta 2
19418	Rasgrf2	4.073	0.744	2.392	2.53414e-08	7.50499e-07	RAS protein-specific guanine nucleotide-releasing factor 2
20887	Sult1a1	22.264	8.492	1.427	2.58364e-08	7.64188e-07	sulfotransferase family 1A, phenol-preferring, member 1
54563	Nup210	8.116	1.868	2.109	2.59541e-08	7.65728e-07	nucleoporin 210
233328	Lrrk1	5.658	2.63	1.097	2.5953e-08	7.65728e-07	leucine-rich repeat kinase 1
107589	Mylk	38.835	63.066	-0.698	2.62703e-08	7.74078e-07	myosin, light polypeptide kinase
107003	A330093E20Rik	3.077	8.791	-1.567	2.63389e-08	7.74479e-07	RIKEN cDNA A330093E20 gene
80708	Pacsin3	16.256	28.621	-0.813	2.63503e-08	7.74479e-07	protein kinase C and casein kinase substrate in neurons 3
104418	Dgkz	31.572	19.516	0.691	2.6426e-08	7.75727e-07	diacylglycerol kinase zeta
72400	Pinx1	4.27	15.338	-1.78	2.6493e-08	7.75746e-07	PIN2/TERF1 interacting, telomerase inhibitor 1
13171	Dbt	13.846	6.204	1.136	2.64931e-08	7.75746e-07	dihydrolipoamide branched chain transacylase E2
66854	Trim35	39.66	58.666	-0.575	2.65311e-08	7.75886e-07	tripartite motif-containing 35
17436	Me1	7.952	3.941	0.992	2.68778e-08	7.8504e-07	malic enzyme 1, NADP(+)-dependent, cytosolic
104886	Rab15	24.438	5.966	1.978	2.69785e-08	7.86996e-07	RAB15, member RAS oncogene family
18516	Pbx3	5.68	13.32	-1.272	2.7281e-08	7.94827e-07	pre B cell leukemia homeobox 3
13527	Dtna	2.596	0.801	1.645	2.76748e-08	8.05296e-07	dystrobrevin alpha
216831	Arhgap44	8.204	3.26	1.317	2.77321e-08	8.05959e-07	Rho GTPase activating protein 44
210004	B3gntl1	4.59	10.73	-1.237	2.80969e-08	8.15164e-07	UDP-GlcNAc:betaGal beta-1,3-N-acetylglucosaminyltransferase-like 1
13559	E2f5	29.248	16.375	0.823	2.81187e-08	8.15164e-07	E2F transcription factor 5
28193	Reep3	41.463	26.293	0.656	2.85772e-08	8.27427e-07	receptor accessory protein 3
329064	Pkd2l1	10.058	0.059	7.394	2.89411e-08	8.36924e-07	polycystic kidney disease 2-like 1
66624	Spcs2	51.597	79.688	-0.629	2.94557e-08	8.50752e-07	signal peptidase complex subunit 2 homolog (S. cerevisiae)
66950	Tmem206	7.542	3.828	0.971	2.9503e-08	8.51064e-07	transmembrane protein 206
12122	Bid	9.341	3.635	1.338	2.98631e-08	8.60388e-07	BH3 interacting domain death agonist
17132	Maf	5.76	2.366	1.248	3.00405e-08	8.64433e-07	avian musculoaponeurotic fibrosarcoma (v-maf) AS42 oncogene homolog
53605	Nap1l1	17.603	9.523	0.881	3.01433e-08	8.66322e-07	nucleosome assembly protein 1-like 1
NA	NA	2.595	0.991	1.396	3.02234e-08	8.67557e-07	NA
69771	1810019D21Rik	27.788	46.704	-0.755	3.03336e-08	8.69651e-07	RIKEN cDNA 1810019D21 gene
110695	Aldh7a1	23.403	32.575	-0.477	3.05506e-08	8.74795e-07	aldehyde dehydrogenase family 7, member A1
NA	NA	1.054	14.116	-3.636	3.0676e-08	8.77312e-07	NA
13666	Eif2ak3	16.056	24.61	-0.622	3.1017e-08	8.85977e-07	eukaryotic translation initiation factor 2 alpha kinase 3
NA	NA	1.32	6.786	-2.483	3.16707e-08	9.03544e-07	NA
11911	Atf4	110.371	175.39	-0.672	3.20589e-08	9.13503e-07	activating transcription factor 4
209032	Zc3hav1l	2.776	1.028	1.4	3.22646e-08	9.18243e-07	zinc finger CCCH-type, antiviral 1-like
14137	Fdft1	22.474	39.829	-0.815	3.23166e-08	9.18601e-07	farnesyl diphosphate farnesyl transferase 1
227648	Sec16a	28.199	51.486	-0.877	3.2476e-08	9.20426e-07	SEC16 homolog A (S. cerevisiae)
218952	Fermt2	35.17	21.187	0.727	3.25385e-08	9.20426e-07	fermitin family homolog 2 (Drosophila)
234214	Sorbs2	17.602	27.014	-0.619	3.25189e-08	9.20426e-07	sorbin and SH3 domain containing 2
101772	Ano1	57.154	37.577	0.606	3.2441e-08	9.20426e-07	anoctamin 1, calcium activated chloride channel
50770	Atp11a	73.393	25.511	1.471	3.33406e-08	9.41972e-07	ATPase, class VI, type 11A
11669	Aldh2	203.069	300.36	-0.567	3.37775e-08	9.53162e-07	aldehyde dehydrogenase 2, mitochondrial
13041	Ctsw	12.993	1.072	3.473	3.38955e-08	9.55338e-07	cathepsin W
58234	Shank3	1.165	2.837	-1.28	3.3942e-08	9.55493e-07	SH3/ankyrin domain gene 3
19272	Ptprk	11.411	6.917	0.72	3.41576e-08	9.60404e-07	protein tyrosine phosphatase, receptor type, K
20768	Sephs2	40.159	17.926	1.155	3.44881e-08	9.67365e-07	selenophosphate synthetase 2
66146	Tmem57	23.205	30.265	-0.384	3.44794e-08	9.67365e-07	transmembrane protein 57
353130	Prss33	0.107	8.517	-5.975	3.47678e-08	9.74041e-07	protease, serine 33
53945	Slc40a1	8.186	2.672	1.603	3.49386e-08	9.77652e-07	solute carrier family 40 (iron-regulated transporter), member 1
229672	Bcl2l15	75.22	314.638	-2.143	3.512e-08	9.77802e-07	BCLl2-like 15
53972	Ngef	7.822	2.118	1.867	3.50843e-08	9.77802e-07	neuronal guanine nucleotide exchange factor
235130	Adamts15	6.415	2.622	1.27	3.51535e-08	9.77802e-07	a disintegrin-like and metallopeptidase (reprolysin type) with thrombospondin type 1 motif, 15
67145	Tomm34	36.969	58.15	-0.659	3.50551e-08	9.77802e-07	translocase of outer mitochondrial membrane 34
14595	B4galt1	55.893	36.767	0.605	3.50869e-08	9.77802e-07	UDP-Gal:betaGlcNAc beta 1,4- galactosyltransferase, polypeptide 1
219134	Shisa2	10.308	2.517	2.023	3.54735e-08	9.85529e-07	shisa family member 2
23888	Gpc6	2.483	5.392	-1.147	3.55736e-08	9.87134e-07	glypican 6
71330	Rcbtb1	24.828	37.614	-0.604	3.60265e-08	9.98516e-07	regulator of chromosome condensation (RCC1) and BTB (POZ) domain containing protein 1
269959	Adamtsl3	0.071	2.257	-4.933	3.65773e-08	1.01258e-06	ADAMTS-like 3
NA	NA	6.447	0.457	3.615	3.73801e-08	1.03235e-06	NA
105782	Scrib	38.849	57.053	-0.551	3.73761e-08	1.03235e-06	scribbled homolog (Drosophila)
245688	Rbbp7	364.07	178.083	1.003	3.75505e-08	1.03555e-06	retinoblastoma binding protein 7
100910	Chpf2	19.049	29.523	-0.632	3.75846e-08	1.03555e-06	chondroitin polymerizing factor 2
319740	Zfyve27	10.007	13.216	-0.402	3.82812e-08	1.0535e-06	zinc finger, FYVE domain containing 27
110006	Gusb	29.23	19.47	0.583	3.84675e-08	1.05738e-06	glucuronidase, beta
94181	Nans	141.052	289.871	-1.038	3.89254e-08	1.06871e-06	N-acetylneuraminic acid synthase (sialic acid synthase)
242721	Klhdc7a	8.045	2.513	1.665	3.91783e-08	1.07409e-06	kelch domain containing 7A
14345	Fut4	52.097	20.59	1.302	3.92596e-08	1.07409e-06	fucosyltransferase 4
69976	Galk2	21.935	14.317	0.612	3.92583e-08	1.07409e-06	galactokinase 2
105844	Card10	23.525	8.609	1.424	3.93102e-08	1.07422e-06	caspase recruitment domain family, member 10
99543	Olfml3	79.163	31.011	1.353	4.01511e-08	1.09372e-06	olfactomedin-like 3
404634	H2afy2	28.906	14.146	1.027	4.01646e-08	1.09372e-06	H2A histone family, member Y2
NA	NA	135.481	91.221	0.566	4.01324e-08	1.09372e-06	NA
16504	Kcnc3	5.268	1.684	1.636	4.04906e-08	1.10132e-06	potassium voltage gated channel, Shaw-related subfamily, member 3
74711	Ttll9	1.885	6.893	-1.917	4.09715e-08	1.1131e-06	tubulin tyrosine ligase-like family, member 9
69745	Pold4	13.231	26.627	-0.999	4.10207e-08	1.11314e-06	polymerase (DNA-directed), delta 4
66964	Golt1b	19.482	34.184	-0.837	4.1266e-08	1.1185e-06	golgi transport 1 homolog B (S. cerevisiae)
103737	Pex12	5.393	8.147	-0.584	4.1414e-08	1.1212e-06	peroxisomal biogenesis factor 12
19079	Prkab1	34.634	54.774	-0.655	4.15193e-08	1.12275e-06	protein kinase, AMP-activated, beta 1 non-catalytic subunit
109332	Cdcp1	8.239	14.871	-0.845	4.23567e-08	1.14407e-06	CUB domain containing protein 1
18260	Ocln	14.604	9.634	0.598	4.25641e-08	1.14835e-06	occludin
14872	Gstt2	22.227	43.271	-0.964	4.26714e-08	1.14991e-06	glutathione S-transferase, theta 2
258259	Olfr1338	0.085	2.331	-4.499	4.31048e-08	1.16025e-06	olfactory receptor 1338
19663	Rbpms	31.913	16.677	0.924	4.34401e-08	1.16793e-06	RNA binding protein gene with multiple splicing
68567	Cgref1	9.76	1.615	2.527	4.35317e-08	1.16904e-06	cell growth regulator with EF hand domain 1
27376	Slc25a10	16.826	30.052	-0.849	4.38448e-08	1.1761e-06	solute carrier family 25 (mitochondrial carrier, dicarboxylate transporter), member 10
26901	Deb1	21.643	38.237	-0.815	4.40016e-08	1.17895e-06	differentially expressed in B16F10 1
208372	Asb18	6.13	25.22	-2.088	4.4448e-08	1.18524e-06	ankyrin repeat and SOCS box-containing 18
67182	Pdzk1ip1	41.333	9.908	2.002	4.42934e-08	1.18524e-06	PDZK1 interacting protein 1
70747	Tspan2	4.253	2.268	0.909	4.44854e-08	1.18524e-06	tetraspanin 2
15417	Hoxb9	40.007	68.412	-0.78	4.43507e-08	1.18524e-06	homeobox B9
56375	B4galt4	47.127	77.705	-0.729	4.44903e-08	1.18524e-06	UDP-Gal:betaGlcNAc beta 1,4-galactosyltransferase, polypeptide 4
12163	Bmp8a	1.222	4.53	-1.903	4.47661e-08	1.19123e-06	bone morphogenetic protein 8a
54608	Abhd2	182.167	483.817	-1.43	4.48406e-08	1.19185e-06	abhydrolase domain containing 2
76408	Abcc3	23.773	10.396	1.176	4.49408e-08	1.19241e-06	ATP-binding cassette, sub-family C (CFTR/MRP), member 3
26357	Abcg2	10.637	21.223	-1.001	4.49878e-08	1.19241e-06	ATP-binding cassette, sub-family G (WHITE), member 2
71779	March8	66.293	49.144	0.43	4.50148e-08	1.19241e-06	membrane-associated ring finger (C3HC4) 8
320469	9930014A18Rik	3.64	7.321	-1.029	4.53418e-08	1.19835e-06	RIKEN cDNA 9930014A18 gene
59024	Med12	8.888	16.371	-0.878	4.53108e-08	1.19835e-06	mediator complex subunit 12
104086	Cyp27a1	19.2	8.868	1.116	4.6387e-08	1.22459e-06	cytochrome P450, family 27, subfamily a, polypeptide 1
11490	Adam15	29.06	48.079	-0.727	4.64593e-08	1.22511e-06	a disintegrin and metallopeptidase domain 15 (metargidin)
21814	Tgfbr3	9.731	4.377	1.137	4.65206e-08	1.22534e-06	transforming growth factor, beta receptor III
228876	Zfp334	2.693	1.239	1.112	4.67137e-08	1.22904e-06	zinc finger protein 334
NA	NA	1.057	0.04	4.487	4.71585e-08	1.23795e-06	NA
14254	Flt1	1.377	5.819	-2.05	4.71222e-08	1.23795e-06	FMS-like tyrosine kinase 1
NA	NA	28.975	46.884	-0.694	4.75744e-08	1.24746e-06	NA
78255	Ralgps2	5.657	2.733	1.038	4.76815e-08	1.24887e-06	Ral GEF with PH domain and SH3 binding motif 2
269023	Zfp608	6.769	2.836	1.232	4.7811e-08	1.24946e-06	zinc finger protein 608
72503	2610507B11Rik	42.249	67.239	-0.677	4.77832e-08	1.24946e-06	RIKEN cDNA 2610507B11 gene
14787	Rhpn1	2.741	12.413	-2.28	4.8899e-08	1.27646e-06	rhophilin, Rho GTPase binding protein 1
244141	Nars2	5.272	11.268	-1.119	4.92894e-08	1.28521e-06	asparaginyl-tRNA synthetase 2 (mitochondrial)(putative)
94187	Zfp423	1.638	4.227	-1.377	4.96812e-08	1.29398e-06	zinc finger protein 423
14183	Fgfr2	17.723	8.929	0.983	4.97773e-08	1.29504e-06	fibroblast growth factor receptor 2
218138	Gmds	6.705	16.563	-1.328	5.0086e-08	1.30017e-06	GDP-mannose 4, 6-dehydratase
276846	Pigs	37.653	26.004	0.534	5.00496e-08	1.30017e-06	phosphatidylinositol glycan anchor biosynthesis, class S
NA	NA	11.502	20.804	-0.857	5.12161e-08	1.32803e-06	NA
66237	Atp6v1g2	17.158	33.688	-0.978	5.13274e-08	1.32944e-06	ATPase, H+ transporting, lysosomal V1 subunit G2
14537	Gcnt1	2.601	9.22	-1.813	5.27073e-08	1.35915e-06	glucosaminyl (N-acetyl) transferase 1, core 2
241035	Pkhd1	6.045	1.746	1.751	5.26176e-08	1.35915e-06	polycystic kidney and hepatic disease 1
NA	NA	6.945	10.887	-0.642	5.25717e-08	1.35915e-06	NA
214597	Sidt2	60.226	77.751	-0.367	5.26719e-08	1.35915e-06	SID1 transmembrane family, member 2
101187	Parp11	4.587	6.966	-0.605	5.29808e-08	1.36469e-06	poly (ADP-ribose) polymerase family, member 11
228880	Zmynd8	14.064	19.088	-0.439	5.34393e-08	1.37499e-06	zinc finger, MYND-type containing 8
77015	Mpped2	6.571	2.22	1.513	5.40795e-08	1.38993e-06	metallophosphoesterase domain containing 2
171486	Cd99l2	31.84	20.677	0.613	5.41429e-08	1.39002e-06	CD99 antigen-like 2
74551	Pck2	13.67	7.727	0.82	5.44275e-08	1.3958e-06	phosphoenolpyruvate carboxykinase 2 (mitochondrial)
NA	NA	26.088	38.237	-0.55	5.46349e-08	1.39958e-06	NA
268390	Ahsa2	13.684	7.182	0.926	5.47701e-08	1.4015e-06	AHA1, activator of heat shock protein ATPase 2
64209	Herpud1	93.268	165.389	-0.817	5.53198e-08	1.41402e-06	homocysteine-inducible, endoplasmic reticulum stress-inducible, ubiquitin-like domain member 1
67236	Cinp	11.29	18.595	-0.714	5.56109e-08	1.4199e-06	cyclin-dependent kinase 2 interacting protein
66835	Snord123	5.076	32.322	-2.686	5.58723e-08	1.42329e-06	small nucleolar RNA, C/D box 123
66573	Dzip1	3.576	1.653	1.089	5.58512e-08	1.42329e-06	DAZ interacting protein 1
14421	B4galnt1	55.118	96.58	-0.814	5.59263e-08	1.42329e-06	beta-1,4-N-acetyl-galactosaminyl transferase 1
209966	Pgbd5	2.185	0.213	3.338	5.64944e-08	1.43433e-06	piggyBac transposable element derived 5
68631	Cryl1	43.027	22.464	0.928	5.65231e-08	1.43433e-06	crystallin, lambda 1
93692	Glrx	93.143	49.019	0.924	5.65448e-08	1.43433e-06	glutaredoxin
56322	Timm22	8.848	14.796	-0.738	5.67354e-08	1.4376e-06	translocase of inner mitochondrial membrane 22
16324	Inhbb	20.875	62.459	-1.59	5.69817e-08	1.44228e-06	inhibin beta-B
14221	Fjx1	18.904	3.164	2.531	5.74841e-08	1.45302e-06	four jointed box 1 (Drosophila)
117150	Pip4k2c	59.969	85.63	-0.516	5.75305e-08	1.45302e-06	phosphatidylinositol-5-phosphate 4-kinase, type II, gamma
244682	Cntn5	0.054	1.044	-4.301	5.77936e-08	1.45809e-06	contactin 5
78923	Chsy3	0.105	1.944	-4.513	5.84059e-08	1.47194e-06	chondroitin sulfate synthase 3
74387	4932438H23Rik	5.347	12.06	-1.162	5.89077e-08	1.48299e-06	RIKEN cDNA 4932438H23 gene
22275	Urod	75.317	126.771	-0.755	5.90011e-08	1.48374e-06	uroporphyrinogen decarboxylase
14585	Gfra1	24.948	76.052	-1.669	5.92486e-08	1.48414e-06	glial cell line derived neurotrophic factor family receptor alpha 1
99470	Magi3	10.748	4.441	1.232	5.90962e-08	1.48414e-06	membrane associated guanylate kinase, WW and PDZ domain containing 3
19659	Rbp1	111.006	59.605	0.89	5.92716e-08	1.48414e-06	retinol binding protein 1, cellular
13511	Dsg2	36.108	22.539	0.667	5.92083e-08	1.48414e-06	desmoglein 2
98878	Ehd4	14.081	27.974	-1.009	5.9421e-08	1.48629e-06	EH-domain containing 4
442801	Arhgef15	1.245	3.223	-1.37	5.97747e-08	1.49148e-06	Rho guanine nucleotide exchange factor (GEF) 15
55947	Dclre1a	3.909	7.04	-0.833	5.98202e-08	1.49148e-06	DNA cross-link repair 1A, PSO2 homolog (S. cerevisiae)
15413	Hoxb5	21.753	31.274	-0.521	5.97471e-08	1.49148e-06	homeobox B5
16514	Kcnj11	4.729	13.949	-1.613	5.99057e-08	1.49202e-06	potassium inwardly rectifying channel, subfamily J, member 11
20527	Slc2a3	40.173	13.033	1.573	6.06482e-08	1.5089e-06	solute carrier family 2 (facilitated glucose transporter), member 3
328309	Gm9776	2.242	4.832	-1.082	6.10006e-08	1.51605e-06	predicted gene 9776
68861	1190002N15Rik	5.206	2.421	1.117	6.14085e-08	1.52322e-06	RIKEN cDNA 1190002N15 gene
NA	NA	62.938	110.499	-0.818	6.14195e-08	1.52322e-06	NA
21743	Inmt	140.723	53.452	1.364	6.18489e-08	1.53224e-06	indolethylamine N-methyltransferase
83429	Ctns	12.778	8.163	0.644	6.19157e-08	1.53227e-06	cystinosis, nephropathic
71728	Stk11ip	14.407	8.63	0.74	6.26783e-08	1.54949e-06	serine/threonine kinase 11 interacting protein
26921	Map4k4	19.534	12.992	0.586	6.32311e-08	1.56151e-06	mitogen-activated protein kinase kinase kinase kinase 4
77883	6030498E09Rik	0	0.134	-2.305	6.34067e-08	1.56419e-06	RIKEN cDNA 6030498E09 gene
80517	Herpud2	18.091	24.957	-0.47	6.35396e-08	1.56581e-06	HERPUD family member 2
76500	Ip6k2	57.815	38.961	0.565	6.44665e-08	1.58698e-06	inositol hexaphosphate kinase 2
53791	Tlr5	3.779	0.731	2.354	6.51139e-08	1.60123e-06	toll-like receptor 5
21664	Phlda1	77.407	152.311	-0.987	6.56125e-08	1.61179e-06	pleckstrin homology-like domain, family A, member 1
319582	6430573F11Rik	7.647	2.368	1.638	6.58456e-08	1.61581e-06	RIKEN cDNA 6430573F11 gene
24063	Spry1	35.888	65.47	-0.866	6.59897e-08	1.61765e-06	sprouty homolog 1 (Drosophila)
13836	Epha2	0.953	1.813	-0.937	6.61221e-08	1.61919e-06	Eph receptor A2
72055	Slc38a10	23.882	35.139	-0.559	6.63263e-08	1.62249e-06	solute carrier family 38, member 10
18806	Pld2	10.114	4.642	1.107	6.6528e-08	1.62472e-06	phospholipase D2
12269	C4bp	314.905	531.612	-0.751	6.65565e-08	1.62472e-06	complement component 4 binding protein
269589	Sytl1	15.42	31.654	-1.038	6.674e-08	1.62579e-06	synaptotagmin-like 1
227644	Snapc4	15.082	21.338	-0.501	6.67162e-08	1.62579e-06	small nuclear RNA activating complex, polypeptide 4
11767	Ap1m1	29.699	19.414	0.616	6.68339e-08	1.62638e-06	adaptor-related protein complex AP-1, mu subunit 1
56453	Mbtps1	37.347	52.332	-0.486	6.72785e-08	1.6355e-06	membrane-bound transcription factor peptidase, site 1
100504195	Micalcl	0.865	3.405	-1.926	6.75853e-08	1.64125e-06	MICAL C-terminal like
69743	Casz1	0.778	1.969	-1.339	6.78517e-08	1.646e-06	castor zinc finger 1
69721	Nkiras1	3.294	5.627	-0.758	6.81859e-08	1.65239e-06	NFKB inhibitor interacting Ras-like protein 1
11804	Aplp2	120.146	84.949	0.494	6.8304e-08	1.65354e-06	amyloid beta (A4) precursor-like protein 2
242341	Atp6v0d2	13.955	50.492	-1.966	6.87862e-08	1.66349e-06	ATPase, H+ transporting, lysosomal V0 subunit D2
57813	Tk2	15.175	24.023	-0.656	6.89643e-08	1.66607e-06	thymidine kinase 2, mitochondrial
NA	NA	119.216	208.35	-0.801	6.94406e-08	1.67584e-06	NA
27029	Sgsh	4.722	8.914	-0.909	6.99819e-08	1.68716e-06	N-sulfoglucosamine sulfohydrolase (sulfamidase)
14673	Gna12	21.154	33.02	-0.638	7.01995e-08	1.69066e-06	guanine nucleotide binding protein, alpha 12
110446	Acat1	40.507	24.647	0.711	7.046e-08	1.69344e-06	acetyl-Coenzyme A acetyltransferase 1
15183	Hdac3	44.058	62.075	-0.491	7.04389e-08	1.69344e-06	histone deacetylase 3
226977	Actr1b	52.742	70.201	-0.411	7.06594e-08	1.69648e-06	ARP1 actin-related protein 1B, centractin beta
59003	Maea	53.153	71.274	-0.423	7.08492e-08	1.69929e-06	macrophage erythroblast attacher
18024	Nfe2l2	43.171	31.103	0.469	7.19583e-08	1.72412e-06	nuclear factor, erythroid derived 2, like 2
11951	Atp5g1	2.076	6.49	-1.617	7.21514e-08	1.7252e-06	ATP synthase, H+ transporting, mitochondrial F0 complex, subunit C1 (subunit 9)
84035	Kremen1	15.923	26.085	-0.706	7.20908e-08	1.7252e-06	kringle containing transmembrane protein 1
22637	Zap70	11.626	68.608	-2.671	7.23313e-08	1.72773e-06	zeta-chain (TCR) associated protein kinase
58802	Kcnmb4	10.73	2.978	1.832	7.26154e-08	1.73275e-06	potassium large conductance calcium-activated channel, subfamily M, beta member 4
NA	NA	6.649	11.51	-0.801	7.30479e-08	1.74128e-06	NA
12297	Cacnb3	4.964	2.412	1.039	7.32089e-08	1.74334e-06	calcium channel, voltage-dependent, beta 3 subunit
227619	Man1b1	22.942	29.585	-0.367	7.33573e-08	1.7451e-06	mannosidase, alpha, class 1B, member 1
68775	Atp6v1c2	11.439	3.562	1.656	7.34573e-08	1.7457e-06	ATPase, H+ transporting, lysosomal V1 subunit C2
81601	Kat5	17.241	13.435	0.363	7.3758e-08	1.75106e-06	K(lysine) acetyltransferase 5
23797	Akt3	8.46	3.813	1.128	7.52021e-08	1.78353e-06	thymoma viral proto-oncogene 3
77794	Adamtsl2	0.63	4.115	-2.874	7.61464e-08	1.80043e-06	ADAMTS-like 2
16795	Large	7.207	2.766	1.345	7.6036e-08	1.80043e-06	like-glycosyltransferase
26415	Mapk13	31.938	16.575	0.935	7.61331e-08	1.80043e-06	mitogen-activated protein kinase 13
80910	Gpr84	0.26	5.084	-4.356	7.64076e-08	1.80161e-06	G protein-coupled receptor 84
76459	Car12	12.457	4.768	1.366	7.64279e-08	1.80161e-06	carbonic anyhydrase 12
192120	Bspry	49.552	73.014	-0.559	7.64242e-08	1.80161e-06	B-box and SPRY domain containing
208618	Etl4	14.33	8.269	0.791	7.68494e-08	1.80972e-06	enhancer trap locus 4
16451	Jak1	25.881	41.312	-0.68	7.73451e-08	1.81956e-06	Janus kinase 1
14651	Hagh	24.695	37.987	-0.618	7.74369e-08	1.81988e-06	hydroxyacyl glutathione hydrolase
11746	Anxa4	44.122	18.61	1.218	7.79151e-08	1.82744e-06	annexin A4
12337	Capn5	94.926	176.12	-0.907	7.78391e-08	1.82744e-06	calpain 5
97484	Cog8	16.023	23.807	-0.57	7.8029e-08	1.82828e-06	component of oligomeric golgi complex 8
17532	Mras	9.979	5.292	0.92	7.83217e-08	1.83329e-06	muscle and microspikes RAS
16772	Lama1	3.717	1.27	1.54	7.85524e-08	1.83685e-06	laminin, alpha 1
15200	Hbegf	6.435	14.512	-1.218	7.86336e-08	1.83691e-06	heparin-binding EGF-like growth factor
13819	Epas1	40.093	69.699	-0.803	7.87267e-08	1.83725e-06	endothelial PAS domain protein 1
217119	Xylt2	17.668	11.37	0.633	8.1882e-08	1.90897e-06	xylosyltransferase II
68556	Uckl1	19.45	26.58	-0.445	8.21656e-08	1.91367e-06	uridine-cytidine kinase 1-like 1
110172	Slc35b1	86.405	153.83	-0.825	8.25724e-08	1.92123e-06	solute carrier family 35, member B1
54156	Egfl6	36.706	11.109	1.683	8.27744e-08	1.92401e-06	EGF-like-domain, multiple 6
627110	Tubb2a-ps2	20.646	7.92	1.34	8.32479e-08	1.93309e-06	tubulin, beta 2a, pseudogene 2
13654	Egr2	139.634	255.413	-0.892	8.35882e-08	1.93906e-06	early growth response 2
19387	Rangap1	17.542	25.286	-0.525	8.4286e-08	1.95331e-06	RAN GTPase activating protein 1
238257	Tmem30b	20.551	38.562	-0.919	8.44918e-08	1.9542e-06	transmembrane protein 30B
23943	Esyt1	20.489	31.796	-0.633	8.44212e-08	1.9542e-06	extended synaptotagmin-like protein 1
280635	Emilin3	6.331	1.742	1.875	8.57117e-08	1.9799e-06	elastin microfibril interfacer 3
329735	4933431E20Rik	7.376	3.055	1.258	8.58577e-08	1.9799e-06	RIKEN cDNA 4933431E20 gene
12314	Calm2	130.751	88.097	0.57	8.57976e-08	1.9799e-06	calmodulin 2
19377	Rai1	9.472	16.926	-0.836	8.60107e-08	1.98147e-06	retinoic acid induced 1
83965	Enpp5	219.042	123.949	0.825	8.62312e-08	1.98459e-06	ectonucleotide pyrophosphatase/phosphodiesterase 5
13196	Asap1	6.297	3.957	0.678	8.64537e-08	1.98775e-06	ArfGAP with SH3 domain, ankyrin repeat and PH domain1
74030	Rin2	16.723	8.992	0.89	8.66518e-08	1.99035e-06	Ras and Rab interactor 2
15400	Hoxa3	19.553	9.713	0.985	8.68679e-08	1.99335e-06	homeobox A3
12789	Cnga2	35.84	8.981	1.927	8.9865e-08	2.0601e-06	cyclic nucleotide gated channel alpha 2
99151	Cercam	6.249	3.168	0.978	9.08167e-08	2.07658e-06	cerebral endothelial cell adhesion molecule
231659	Gcn1l1	19.961	37.482	-0.901	9.08459e-08	2.07658e-06	GCN1 general control of amino-acid synthesis 1-like 1 (yeast)
79555	BC005537	82.747	110.235	-0.416	9.08507e-08	2.07658e-06	cDNA sequence BC005537
68836	Mrpl52	99.23	157.615	-0.668	9.13621e-08	2.08622e-06	mitochondrial ribosomal protein L52
68607	Serhl	14.378	24.281	-0.75	9.16734e-08	2.09081e-06	serine hydrolase-like
56541	Habp4	19.819	13.283	0.567	9.17423e-08	2.09081e-06	hyaluronic acid binding protein 4
252972	Tpcn1	39.282	25.528	0.623	9.20578e-08	2.09596e-06	two pore channel 1
330953	Hcn4	4.885	0.69	2.774	9.24592e-08	2.10304e-06	hyperpolarization-activated, cyclic nucleotide-gated K+ 4
64294	Itm2c	298.182	381.045	-0.353	9.3078e-08	2.11506e-06	integral membrane protein 2C
30934	Tor1b	16.455	22.29	-0.434	9.3663e-08	2.12628e-06	torsin family 1, member B
76687	Spcs3	51.645	105.568	-1.054	9.40756e-08	2.12744e-06	signal peptidase complex subunit 3 homolog (S. cerevisiae)
66498	Dda1	25.901	41.461	-0.678	9.39329e-08	2.12744e-06	DET1 and DDB1 associated 1
56278	Gkap1	30.098	18.865	0.657	9.39211e-08	2.12744e-06	G kinase anchoring protein 1
14661	Glud1	50.09	37.279	0.424	9.40791e-08	2.12744e-06	glutamate dehydrogenase 1
228875	Slc35c2	15.364	26.113	-0.749	9.52406e-08	2.14955e-06	solute carrier family 35, member C2
64945	Cldn12	21.239	13.894	0.601	9.51945e-08	2.14955e-06	claudin 12
17922	Myo7b	6.305	16.439	-1.39	9.61648e-08	2.16831e-06	myosin VIIB
52897	Rbfox3	15.909	6.881	1.184	9.66118e-08	2.17628e-06	RNA binding protein, fox-1 homolog (C. elegans) 3
17940	Naip1	3.583	0.259	3.821	9.68403e-08	2.17933e-06	NLR family, apoptosis inhibitory protein 1
12142	Prdm1	0.449	1.318	-1.526	9.69687e-08	2.18011e-06	PR domain containing 1, with ZNF domain
77080	9230110F15Rik	472.076	2571.18	-2.474	9.80342e-08	2.20195e-06	RIKEN cDNA 9230110F15 gene
68603	Pmvk	30.916	58.096	-0.897	9.88196e-08	2.21745e-06	phosphomevalonate kinase
18025	Nfe2l3	20.093	9.501	1.046	9.90206e-08	2.21983e-06	nuclear factor, erythroid derived 2, like 3
52685	Cd300lg	0.935	5.403	-2.465	9.9354e-08	2.22091e-06	CD300 antigen like family member G
74318	Hopx	78.112	36.926	1.064	9.92847e-08	2.22091e-06	HOP homeobox
14950	H13	24.526	38.14	-0.635	9.92974e-08	2.22091e-06	histocompatibility 13
18616	Peg3	4.05	1.132	1.813	1.01761e-07	2.27254e-06	paternally expressed 3
14768	Lancl1	10.734	15.267	-0.502	1.0226e-07	2.28148e-06	LanC (bacterial lantibiotic synthetase component C)-like 1
231834	Snx8	8.204	2.524	1.66	1.02576e-07	2.28636e-06	sorting nexin 8
235623	Scap	27.196	38.216	-0.491	1.0297e-07	2.29296e-06	SREBF chaperone
83921	Tmem2	6.023	2.156	1.461	1.04933e-07	2.33442e-06	transmembrane protein 2
20499	Slc12a7	20.826	6.362	1.648	1.05168e-07	2.33743e-06	solute carrier family 12, member 7
NA	NA	6.596	1.252	2.332	1.05513e-07	2.34288e-06	NA
77704	Lcn9	1916.52	11936.9	-2.655	1.06034e-07	2.3522e-06	lipocalin 9
268379	Abca13	0.006	0.377	-6.192	1.06558e-07	2.36159e-06	ATP-binding cassette, sub-family A (ABC1), member 13
18104	Nqo1	3.288	10.998	-1.727	1.0736e-07	2.37548e-06	NAD(P)H dehydrogenase, quinone 1
320152	4930412C18Rik	1.161	0.36	1.682	1.07389e-07	2.37548e-06	RIKEN cDNA 4930412C18 gene
NA	NA	0.186	2.5	-3.604	1.07735e-07	2.38088e-06	NA
105722	Ano6	35.839	26.573	0.432	1.08033e-07	2.38521e-06	anoctamin 6
71946	Endod1	29.392	15.815	0.874	1.08362e-07	2.39022e-06	endonuclease domain containing 1
16515	Kcnj12	0.094	1.259	-3.497	1.086e-07	2.39319e-06	potassium inwardly-rectifying channel, subfamily J, member 12
56349	Net1	52.29	28.832	0.842	1.10509e-07	2.43297e-06	neuroepithelial cell transforming gene 1
380701	Slc47a2	0.712	8.617	-3.659	1.10633e-07	2.4334e-06	solute carrier family 47, member 2
72344	Usp36	6.052	8.386	-0.472	1.11044e-07	2.44015e-06	ubiquitin specific peptidase 36
235431	Coro2b	13.698	6.173	1.137	1.11386e-07	2.44535e-06	coronin, actin binding protein, 2B
16574	Kif5c	0.904	0.284	1.65	1.12192e-07	2.46075e-06	kinesin family member 5C
54667	Atp8b2	13.03	8.724	0.576	1.12542e-07	2.4661e-06	ATPase, class I, type 8B, member 2
27055	Fkbp9	62.831	48.849	0.362	1.12962e-07	2.47298e-06	FK506 binding protein 9
NA	NA	11.722	31.984	-1.427	1.13105e-07	2.47379e-06	NA
244416	Ppp1r3b	5.368	11.631	-1.138	1.13458e-07	2.47919e-06	protein phosphatase 1, regulatory (inhibitor) subunit 3B
13872	Ercc3	30.282	42.343	-0.486	1.14808e-07	2.50634e-06	excision repair cross-complementing rodent repair deficiency, complementation group 3
NA	NA	1.842	6.961	-1.881	1.15581e-07	2.52086e-06	NA
83797	Smarcd1	12.88	8.861	0.536	1.15863e-07	2.52464e-06	SWI/SNF related, matrix associated, actin dependent regulator of chromatin, subfamily d, member 1
76886	Fam81a	8.963	2.144	2.011	1.16771e-07	2.54205e-06	family with sequence similarity 81, member A
74096	Hvcn1	3.826	30.79	-3.009	1.17899e-07	2.56422e-06	hydrogen voltage-gated channel 1
66380	Krtap3-3	0	0.882	-4.139	1.18283e-07	2.5654e-06	keratin associated protein 3-3
NA	NA	9.755	16.083	-0.722	1.18236e-07	2.5654e-06	NA
66471	Anp32e	27.631	39.306	-0.513	1.18267e-07	2.5654e-06	acidic (leucine-rich) nuclear phosphoprotein 32 family, member E
72674	Adipor1	96.718	127.876	-0.404	1.18902e-07	2.57644e-06	adiponectin receptor 1
NA	NA	13.215	18.593	-0.494	1.1976e-07	2.59262e-06	NA
NA	NA	13.962	25.995	-0.895	1.22862e-07	2.65731e-06	NA
231712	Trafd1	19.934	15.493	0.362	1.25078e-07	2.70272e-06	TRAF type zinc finger domain containing 1
12288	Cacna1c	0.488	1.06	-1.14	1.25987e-07	2.71986e-06	calcium channel, voltage-dependent, L type, alpha 1C subunit
68481	Mpzl1	44.085	64.992	-0.557	1.26507e-07	2.72856e-06	myelin protein zero-like 1
11972	Atp6v0d1	78.556	112.838	-0.528	1.27772e-07	2.7533e-06	ATPase, H+ transporting, lysosomal V0 subunit D1
18685	Phtf1	12.337	7.531	0.708	1.28328e-07	2.76272e-06	putative homeodomain transcription factor 1
217664	Mgat2	32.71	53.957	-0.722	1.29592e-07	2.78736e-06	mannoside acetylglucosaminyltransferase 2
21987	Tpd52l1	101.237	190.609	-0.928	1.29757e-07	2.78834e-06	tumor protein D52-like 1
16800	Arhgef2	12.011	18.664	-0.642	1.31736e-07	2.82827e-06	rho/rac guanine nucleotide exchange factor (GEF) 2
229534	Pbxip1	37.371	51.37	-0.459	1.3264e-07	2.84506e-06	pre B cell leukemia transcription factor interacting protein 1
54126	Arhgef7	12.751	8.939	0.511	1.33545e-07	2.86183e-06	Rho guanine nucleotide exchange factor (GEF7)
68920	1110065P20Rik	40.367	69.806	-0.78	1.35463e-07	2.90027e-06	RIKEN cDNA 1110065P20 gene
101540	Prkd2	11.086	21.804	-0.963	1.35616e-07	2.9009e-06	protein kinase D2
69660	Tmbim1	19.866	30.861	-0.634	1.35852e-07	2.90328e-06	transmembrane BAX inhibitor motif containing 1
329152	Hecw2	0.203	0.744	-1.841	1.3629e-07	2.90732e-06	HECT, C2 and WW domain containing E3 ubiquitin protein ligase 2
11796	Birc3	12.848	6.585	0.935	1.36287e-07	2.90732e-06	baculoviral IAP repeat-containing 3
20682	Sox9	24.077	41.862	-0.811	1.37496e-07	2.92769e-06	SRY (sex determining region Y)-box 9
16997	Ltbp2	8.927	14.295	-0.692	1.37422e-07	2.92769e-06	latent transforming growth factor beta binding protein 2
259041	Olfr1414	0.156	5.077	-4.781	1.3788e-07	2.9332e-06	olfactory receptor 1414
30925	Slamf6	33.005	3.252	3.408	1.38274e-07	2.93888e-06	SLAM family member 6
72108	Ddhd2	9.542	13.358	-0.489	1.40127e-07	2.97556e-06	DDHD domain containing 2
108154	Adamts6	1.983	0.716	1.477	1.40656e-07	2.98082e-06	a disintegrin-like and metallopeptidase (reprolysin type) with thrombospondin type 1 motif, 6
53619	Blcap	21.588	13.805	0.643	1.40758e-07	2.98082e-06	bladder cancer associated protein homolog (human)
270096	Mon1b	4.989	7.04	-0.5	1.40529e-07	2.98082e-06	MON1 homolog b (yeast)
16001	Igf1r	35.764	83.147	-1.221	1.41052e-07	2.98435e-06	insulin-like growth factor I receptor
20737	Spn	1.169	0.133	3.041	1.42719e-07	3.01535e-06	sialophorin
386753	Dbpht2	1.521	6.136	-2.073	1.42796e-07	3.01535e-06	DNA binding protein with his-thr domain
497652	Acd	16.495	28.841	-0.8	1.42905e-07	3.01535e-06	adrenocortical dysplasia
15401	Hoxa4	4.802	1.395	1.764	1.44328e-07	3.04262e-06	homeobox A4
100383	Bsdc1	23.545	34.548	-0.551	1.44738e-07	3.04851e-06	BSD domain containing 1
NA	NA	0.777	0.098	2.857	1.4527e-07	3.05696e-06	NA
12589	Ift81	15.607	8.195	0.916	1.45742e-07	3.06413e-06	intraflagellar transport 81
434280	Gm5607	0.274	0	4.825	1.46198e-07	3.07094e-06	predicted gene 5607
54635	Pdgfc	9.76	3.81	1.35	1.48115e-07	3.10841e-06	platelet-derived growth factor, C polypeptide
104662	Tsr1	10.741	16.03	-0.588	1.51378e-07	3.17405e-06	TSR1 20S rRNA accumulation
12494	Cd38	2.268	4.666	-1.016	1.52636e-07	3.19754e-06	CD38 antigen
22201	Uba1	96.879	117.78	-0.282	1.52892e-07	3.20003e-06	ubiquitin-like modifier activating enzyme 1
109299	C330006A16Rik	12.385	18.835	-0.604	1.53137e-07	3.20229e-06	RIKEN cDNA C330006A16 gene
68137	Kdelr1	93.432	122.572	-0.388	1.54211e-07	3.22186e-06	KDEL (Lys-Asp-Glu-Leu) endoplasmic reticulum protein retention receptor 1
77056	Tmco4	7.473	11.571	-0.636	1.54521e-07	3.22546e-06	transmembrane and coiled-coil domains 4
78308	Gpr108	41.707	58.769	-0.495	1.55178e-07	3.23628e-06	G protein-coupled receptor 108
320024	Nceh1	4.904	1.418	1.74	1.55844e-07	3.24726e-06	neutral cholesterol ester hydrolase 1
100043644	Gm4566	0.09	2.758	-4.151	1.56157e-07	3.25089e-06	ubiquitin specific peptidase 16 pseudogene
16177	Il1r1	12.741	4.458	1.475	1.60424e-07	3.33674e-06	interleukin 1 receptor, type I
67554	Slc25a30	37.45	15.726	1.226	1.62575e-07	3.37846e-06	solute carrier family 25, member 30
20810	Srm	14.786	29.336	-0.987	1.62795e-07	3.38002e-06	spermidine synthase
NA	NA	4.764	8.791	-0.886	1.64069e-07	3.3974e-06	NA
107566	Arl2bp	23.684	14.993	0.661	1.64035e-07	3.3974e-06	ADP-ribosylation factor-like 2 binding protein
237107	Gnl3l	12.624	17.386	-0.464	1.6386e-07	3.3974e-06	guanine nucleotide binding protein-like 3 (nucleolar)-like
17349	Mlf1	26.307	6.909	1.882	1.65251e-07	3.41885e-06	myeloid leukemia factor 1
NA	NA	1.932	0.429	2.181	1.65777e-07	3.42669e-06	NA
21346	Tagln2	228.616	139.721	0.705	1.66792e-07	3.44462e-06	transgelin 2
100169	Phactr4	22.592	15.802	0.518	1.6713e-07	3.44855e-06	phosphatase and actin regulator 4
654465	Defb47	11723.4	4283.97	1.46	1.68175e-07	3.46706e-06	defensin beta 47
503610	Zdhhc18	7.327	13.895	-0.914	1.68499e-07	3.4676e-06	zinc finger, DHHC domain containing 18
100494	Zfand2a	7.888	11.641	-0.568	1.68475e-07	3.4676e-06	zinc finger, AN1-type domain 2A
353310	Zfp703	22.296	10.83	1.026	1.68962e-07	3.47102e-06	zinc finger protein 703
100929	Tyw1	3.37	4.994	-0.555	1.68823e-07	3.47102e-06	tRNA-yW synthesizing protein 1 homolog (S. cerevisiae)
69080	Gmppa	40.231	67.117	-0.729	1.69801e-07	3.48517e-06	GDP-mannose pyrophosphorylase A
65962	Slc9a3r2	8.792	17.43	-0.969	1.72497e-07	3.5374e-06	solute carrier family 9 (sodium/hydrogen exchanger), member 3 regulator 2
15115	Hars	23.627	35.909	-0.602	1.72743e-07	3.53933e-06	histidyl-tRNA synthetase
329154	Ankrd44	4.509	2.007	1.167	1.72949e-07	3.54045e-06	ankyrin repeat domain 44
73836	Slc35b2	30.135	43.012	-0.508	1.73343e-07	3.5454e-06	solute carrier family 35, member B2
50500	Ttpa	2.167	0.557	2.005	1.74817e-07	3.57241e-06	tocopherol (alpha) transfer protein
20148	Dhrs3	49.598	24.698	0.996	1.75085e-07	3.57476e-06	dehydrogenase/reductase (SDR family) member 3
433375	Creg1	165.43	92.903	0.82	1.77142e-07	3.6136e-06	cellular repressor of E1A-stimulated genes 1
NA	NA	6.356	9.49	-0.573	1.78539e-07	3.63892e-06	NA
233079	Ffar2	0.084	8.479	-7.243	1.7927e-07	3.64745e-06	free fatty acid receptor 2
231147	Sh3tc1	6.631	11.529	-0.799	1.79121e-07	3.64745e-06	SH3 domain and tetratricopeptide repeats 1
26417	Mapk3	45.364	30.135	0.592	1.80071e-07	3.66055e-06	mitogen-activated protein kinase 3
231602	P2rx2	9.828	2.614	1.941	1.82999e-07	3.71684e-06	purinergic receptor P2X, ligand-gated ion channel, 2
19340	Rab3d	13.859	7.941	0.804	1.84841e-07	3.75099e-06	RAB3D, member RAS oncogene family
229776	Cdc14a	7.669	3.042	1.299	1.85616e-07	3.76017e-06	CDC14 cell division cycle 14A
320080	Zbtb39	7.557	4.443	0.76	1.8554e-07	3.76017e-06	zinc finger and BTB domain containing 39
72691	Calhm2	5.648	1.968	1.482	1.87858e-07	3.80229e-06	calcium homeostasis modulator 2
23942	Mta2	44.997	60.681	-0.432	1.88424e-07	3.81044e-06	metastasis-associated gene family, member 2
26570	Slc7a11	4.002	22.154	-2.482	1.89263e-07	3.82409e-06	solute carrier family 7 (cationic amino acid transporter, y+ system), member 11
NA	NA	5.921	12.433	-1.072	1.92715e-07	3.89049e-06	NA
626534	Gm6682	5.671	11.461	-1.013	1.93397e-07	3.90088e-06	tubulin, alpha 1C pseudogene
66902	Mtap	8.519	13.789	-0.7	1.94155e-07	3.9094e-06	methylthioadenosine phosphorylase
107513	Ssr1	38.756	58.493	-0.599	1.93992e-07	3.9094e-06	signal sequence receptor, alpha
77980	Sbf1	18.609	13.04	0.514	1.94464e-07	3.91225e-06	SET binding factor 1
225655	Slmo1	0.621	2.83	-2.146	1.9746e-07	3.96909e-06	slowmo homolog 1 (Drosophila)
74315	Rnf145	15.401	19.335	-0.329	1.97698e-07	3.97046e-06	ring finger protein 145
14343	Fut1	12.552	6.443	0.951	1.98482e-07	3.98279e-06	fucosyltransferase 1
23893	Grem2	2.296	0.885	1.356	2.00384e-07	4.01749e-06	gremlin 2 homolog, cysteine knot superfamily (Xenopus laevis)
264064	Cdk8	23.427	14.545	0.681	2.00968e-07	4.02575e-06	cyclin-dependent kinase 8
51796	Srrm1	104.13	151.317	-0.542	2.06044e-07	4.12388e-06	serine/arginine repetitive matrix 1
101543	Wtip	10.726	5.026	1.071	2.06908e-07	4.13763e-06	WT1-interacting protein
14828	Hspa5	532.56	863.068	-0.707	2.09338e-07	4.18265e-06	heat shock protein 5
13528	Dtnb	24.196	36.412	-0.588	2.11006e-07	4.21236e-06	dystrobrevin, beta
26380	Esrrb	0.951	0.062	3.861	2.13027e-07	4.24906e-06	estrogen related receptor, beta
50722	Dkkl1	25.672	79.679	-1.634	2.16889e-07	4.32242e-06	dickkopf-like 1
NA	NA	6.695	2.367	1.493	2.20087e-07	4.3824e-06	NA
13110	Cyp2j6	9.274	4.411	1.066	2.20483e-07	4.38347e-06	cytochrome P450, family 2, subfamily j, polypeptide 6
26401	Map3k1	19.742	11.682	0.761	2.20516e-07	4.38347e-06	mitogen-activated protein kinase kinase kinase 1
67417	Ears2	5.29	8.139	-0.606	2.22373e-07	4.41661e-06	glutamyl-tRNA synthetase 2 (mitochondrial)(putative)
13649	Egfr	5.988	3.323	0.834	2.23312e-07	4.42926e-06	epidermal growth factor receptor
54721	Tyk2	12.065	8.211	0.551	2.2339e-07	4.42926e-06	tyrosine kinase 2
69071	Tmem97	10.395	19.879	-0.916	2.23998e-07	4.43756e-06	transmembrane protein 97
NA	NA	4.607	9.996	-1.113	2.257e-07	4.46369e-06	NA
69554	Klhdc2	38.913	59.719	-0.623	2.25511e-07	4.46369e-06	kelch domain containing 2
13650	Rhbdf1	31.915	20.687	0.625	2.2656e-07	4.47691e-06	rhomboid family 1 (Drosophila)
27205	Podxl	6.856	16.287	-1.245	2.26821e-07	4.47827e-06	podocalyxin-like
68151	Wls	82.749	57.634	0.517	2.27994e-07	4.49764e-06	wntless homolog (Drosophila)
59044	Rnf130	49.868	33.014	0.59	2.28619e-07	4.50614e-06	ring finger protein 130
66913	Kdelr2	66.051	95.93	-0.537	2.28927e-07	4.50841e-06	KDEL (Lys-Asp-Glu-Leu) endoplasmic reticulum protein retention receptor 2
66661	Srp72	53.603	82.868	-0.645	2.31862e-07	4.56236e-06	signal recognition particle 72
20224	Sar1a	54.227	73.473	-0.439	2.32424e-07	4.56957e-06	SAR1 gene homolog A (S. cerevisiae)
83436	Plekha2	8.761	12.98	-0.578	2.34292e-07	4.60241e-06	pleckstrin homology domain-containing, family A (phosphoinositide binding specific) member 2
230678	Tmem125	5.284	13.683	-1.431	2.34844e-07	4.60939e-06	transmembrane protein 125
19184	Psmc5	100.894	133.411	-0.401	2.35821e-07	4.62405e-06	protease (prosome, macropain) 26S subunit, ATPase 5
NA	NA	15.513	20.404	-0.395	2.35988e-07	4.62405e-06	NA
14683	Gnas	132.543	200.914	-0.609	2.36568e-07	4.63153e-06	GNAS (guanine nucleotide binding protein, alpha stimulating) complex locus
17181	Matn2	19.44	10.05	0.945	2.39148e-07	4.67811e-06	matrilin 2
67180	Yipf5	24.478	33.038	-0.431	2.39541e-07	4.68188e-06	Yip1 domain family, member 5
17190	Mbd1	44.621	30.242	0.559	2.3995e-07	4.68596e-06	methyl-CpG binding domain protein 1
19012	Ppap2a	6.708	16.02	-1.255	2.40155e-07	4.68604e-06	phosphatidic acid phosphatase type 2A
17341	Bhlha15	0.117	2.805	-4.315	2.41525e-07	4.70882e-06	basic helix-loop-helix family, member a15
66262	Ing5	6.284	9.024	-0.531	2.4251e-07	4.72408e-06	inhibitor of growth family, member 5
20351	Sema4a	65.275	91.813	-0.498	2.42963e-07	4.72897e-06	sema domain, immunoglobulin domain (Ig), transmembrane domain (TM) and short cytoplasmic domain, (semaphorin) 4A
56397	Morf4l2	181.249	256.76	-0.511	2.46526e-07	4.79431e-06	mortality factor 4 like 2
66212	Sec61b	52.538	99.893	-0.917	2.46781e-07	4.79527e-06	Sec61 beta subunit
56629	Dnase2b	0.157	17.381	-6.913	2.47092e-07	4.79733e-06	deoxyribonuclease II beta
280411	Lix1l	5.837	9.632	-0.739	2.4832e-07	4.81715e-06	Lix1-like
15354	Hmgb3	16.038	7.964	1.008	2.48581e-07	4.81821e-06	high mobility group box 3
NA	NA	50.686	34.494	0.551	2.49877e-07	4.83932e-06	NA
106639	Vmac	28.795	43.88	-0.608	2.50104e-07	4.8397e-06	vimentin-type intermediate filament associated coiled-coil protein
NA	NA	4.182	9.286	-1.186	2.50532e-07	4.84396e-06	NA
11459	Acta1	6.754	18.804	-1.473	2.50956e-07	4.84815e-06	actin, alpha 1, skeletal muscle
77323	9430041J12Rik	0	0.289	-4.166	2.51212e-07	4.84907e-06	RIKEN cDNA 9430041J12 gene
109294	Prex2	20.837	4.184	2.218	2.53718e-07	4.8934e-06	phosphatidylinositol-3,4,5-trisphosphate-dependent Rac exchange factor 2
54324	Arhgef5	17.476	22.776	-0.383	2.54379e-07	4.9021e-06	Rho guanine nucleotide exchange factor (GEF) 5
12317	Calr	1104.77	1776.12	-0.685	2.55212e-07	4.91409e-06	calreticulin
100504166	4933421O10Rik	5.011	9.109	-0.863	2.59824e-07	4.99877e-06	RIKEN cDNA 4933421O10 gene
192201	Wfdc15b	75.825	144.095	-0.917	2.61641e-07	5.02546e-06	WAP four-disulfide core domain 15B
NA	NA	90.365	144.037	-0.678	2.61642e-07	5.02546e-06	NA
80794	Cblc	11.941	23.325	-0.955	2.62026e-07	5.02869e-06	Casitas B-lineage lymphoma c
66412	Arrdc4	15.273	8.198	0.895	2.63071e-07	5.04462e-06	arrestin domain containing 4
259302	Srgap3	2.409	0.954	1.33	2.6575e-07	5.09179e-06	SLIT-ROBO Rho GTPase activating protein 3
319520	Dusp4	10.674	19.676	-0.902	2.66091e-07	5.09415e-06	dual specificity phosphatase 4
NA	NA	5.196	1.085	2.247	2.66762e-07	5.1028e-06	NA
14800	Gria2	3.373	18.663	-2.493	2.6783e-07	5.11905e-06	glutamate receptor, ionotropic, AMPA2 (alpha 2)
21955	Tnnt1	14.887	5.349	1.469	2.69768e-07	5.15185e-06	troponin T1, skeletal, slow
26396	Map2k2	37.823	59.888	-0.669	2.75105e-07	5.24949e-06	mitogen-activated protein kinase kinase 2
14228	Fkbp4	201.547	160.851	0.325	2.76136e-07	5.26486e-06	FK506 binding protein 4
11364	Acadm	53.342	29.8	0.832	2.77156e-07	5.27999e-06	acyl-Coenzyme A dehydrogenase, medium chain
271849	Shc4	14.125	53.517	-1.994	2.78529e-07	5.30182e-06	SHC (Src homology 2 domain containing) family, member 4
27406	Abcf3	22.893	31.685	-0.47	2.80688e-07	5.33856e-06	ATP-binding cassette, sub-family F (GCN20), member 3
12366	Casp2	23.106	15.122	0.596	2.83211e-07	5.38215e-06	caspase 2
654459	Defb25	1675.37	8498.43	-2.334	2.84619e-07	5.40453e-06	defensin beta 25
319822	Smyd4	1.467	2.694	-0.873	2.858e-07	5.42253e-06	SET and MYND domain containing 4
66269	Tmed6	15.169	2.849	2.374	2.86259e-07	5.42683e-06	transmembrane emp24 protein transport domain containing 6
51897	Atg13	18.898	27.004	-0.515	2.87169e-07	5.43966e-06	autophagy related 13
29862	Ninj2	0.295	5.273	-4.056	2.90084e-07	5.48688e-06	ninjurin 2
192292	Nrbp1	100.057	61.731	0.686	2.90132e-07	5.48688e-06	nuclear receptor binding protein 1
14070	F8a	9.487	14.943	-0.656	2.92396e-07	5.52521e-06	factor 8-associated gene A
71795	Pitpnc1	9.044	5.095	0.805	2.94953e-07	5.56904e-06	phosphatidylinositol transfer protein, cytoplasmic 1
110637	Grik4	1.143	3.761	-1.682	2.96966e-07	5.60249e-06	glutamate receptor, ionotropic, kainate 4
74025	Nphp3	4.119	2.526	0.702	2.98058e-07	5.61856e-06	nephronophthisis 3 (adolescent)
30935	Tor3a	2.932	5.846	-0.997	2.98574e-07	5.62375e-06	torsin family 3, member A
94279	Sfxn2	17.379	11.367	0.606	2.99209e-07	5.63115e-06	sideroflexin 2
213575	Dync2li1	23.198	7.576	1.576	3.00371e-07	5.64847e-06	dynein cytoplasmic 2 light intermediate chain 1
70381	Tecpr1	6.922	11.288	-0.705	3.01642e-07	5.66781e-06	tectonin beta-propeller repeat containing 1
13476	Reep5	26.372	38.572	-0.546	3.0307e-07	5.68243e-06	receptor accessory protein 5
66089	Rmnd5b	40.113	28.678	0.488	3.03151e-07	5.68243e-06	required for meiotic nuclear division 5 homolog B (S. cerevisiae)
12371	Casp9	13.54	18.613	-0.46	3.02948e-07	5.68243e-06	caspase 9
65972	Ifi30	126.808	68.609	0.876	3.05159e-07	5.71371e-06	interferon gamma inducible protein 30
11544	Adprh	27.635	17.443	0.672	3.05309e-07	5.71371e-06	ADP-ribosylarginine hydrolase
55936	Ctps2	8.327	5.361	0.621	3.05614e-07	5.71484e-06	cytidine 5'-triphosphate synthase 2
234730	Fuk	9.682	7.255	0.417	3.10037e-07	5.79289e-06	fucokinase
74427	Eaf1	18.059	25.876	-0.531	3.10469e-07	5.79633e-06	ELL associated factor 1
67468	Mmd	18.878	8.641	1.097	3.12216e-07	5.82429e-06	monocyte to macrophage differentiation-associated
223649	Nrbp2	309.376	193.86	0.658	3.12989e-07	5.83405e-06	nuclear receptor binding protein 2
21807	Tsc22d1	63.958	43.121	0.565	3.14122e-07	5.84583e-06	TSC22 domain family, member 1
13629	Eef2	591.819	802.457	-0.441	3.13872e-07	5.84583e-06	eukaryotic translation elongation factor 2
NA	NA	85.284	128.53	-0.596	3.16694e-07	5.88899e-06	NA
83813	Tnk1	9.506	31.373	-1.775	3.16978e-07	5.88958e-06	tyrosine kinase, non-receptor, 1
14871	Gstt1	51.183	13.754	1.833	3.19616e-07	5.93388e-06	glutathione S-transferase, theta 1
226518	Nmnat2	2.301	0.225	3.16	3.20254e-07	5.94099e-06	nicotinamide nucleotide adenylyltransferase 2
211484	Tsga10	4.021	0.973	2.038	3.21373e-07	5.95701e-06	testis specific 10
NA	NA	17.281	35.39	-1.024	3.23746e-07	5.99625e-06	NA
320560	Dennd5b	4.001	1.79	1.134	3.24739e-07	6.00987e-06	DENN/MADD domain containing 5B
140494	Atp6v0a4	10.023	2.644	1.861	3.27605e-07	6.0581e-06	ATPase, H+ transporting, lysosomal V0 subunit A4
235441	Usp3	17.588	12.613	0.478	3.30456e-07	6.10598e-06	ubiquitin specific peptidase 3
75695	Rilpl1	36.65	81.269	-1.17	3.31559e-07	6.11683e-06	Rab interacting lysosomal protein-like 1
22151	Tubb2a	39.779	18.637	1.079	3.31568e-07	6.11683e-06	tubulin, beta 2A class IIA
230991	B930041F14Rik	35.995	19.479	0.868	3.32223e-07	6.12164e-06	RIKEN cDNA B930041F14 gene
434156	Eid2b	3.246	4.975	-0.605	3.32353e-07	6.12164e-06	EP300 interacting inhibitor of differentiation 2B
52840	Dbndd2	4.862	2.052	1.278	3.33861e-07	6.14457e-06	dysbindin (dystrobrevin binding protein 1) domain containing 2
77590	Chst15	1.138	2.578	-1.155	3.35673e-07	6.1703e-06	carbohydrate (N-acetylgalactosamine 4-sulfate 6-O) sulfotransferase 15
NA	NA	25.265	13.766	0.866	3.35788e-07	6.1703e-06	NA
50849	Rnf10	95.06	119.097	-0.325	3.36278e-07	6.17444e-06	ring finger protein 10
NA	NA	0	0.162	-4.123	3.37771e-07	6.19212e-06	NA
NA	NA	16.696	6.661	1.309	3.37669e-07	6.19212e-06	NA
19289	Igdcc3	3.186	0.264	3.598	3.44806e-07	6.31176e-06	immunoglobulin superfamily, DCC subclass, member 3
68525	Evc2	4.852	1.537	1.614	3.45109e-07	6.31176e-06	Ellis van Creveld syndrome 2
22354	Vipr1	1.489	3.285	-1.144	3.45065e-07	6.31176e-06	vasoactive intestinal peptide receptor 1
99887	Tmem56	1.98	5.527	-1.49	3.45489e-07	6.31377e-06	transmembrane protein 56
17164	Mapkapk2	53.365	72.654	-0.447	3.45921e-07	6.31671e-06	MAP kinase-activated protein kinase 2
223666	Arhgap39	20.763	15.097	0.453	3.46853e-07	6.32878e-06	Rho GTPase activating protein 39
104263	Kdm3a	21.933	11.902	0.882	3.47312e-07	6.3322e-06	lysine (K)-specific demethylase 3A
216859	Acap1	34.359	116.536	-1.772	3.4969e-07	6.36561e-06	ArfGAP with coiled-coil, ankyrin repeat and PH domains 1
192654	Pla2g15	9.949	5.818	0.757	3.4949e-07	6.36561e-06	phospholipase A2, group XV
71099	Tssk4	2.322	5.066	-1.112	3.506e-07	6.3772e-06	testis-specific serine kinase 4
14256	Flt3l	7.573	3.384	1.164	3.53093e-07	6.41755e-06	FMS-like tyrosine kinase 3 ligand
13056	Cyb561	111.792	155.11	-0.473	3.5861e-07	6.51276e-06	cytochrome b-561
13447	Doc2b	4.446	0.779	2.444	3.59225e-07	6.51884e-06	double C2, beta
67553	Gstcd	3.702	6.237	-0.737	3.59582e-07	6.52024e-06	glutathione S-transferase, C-terminal domain containing
20525	Slc2a1	20.502	10.114	0.998	3.65146e-07	6.61601e-06	solute carrier family 2 (facilitated glucose transporter), member 1
226641	Atf6	15.085	22.779	-0.602	3.68097e-07	6.6643e-06	activating transcription factor 6
70503	Ddo	8.231	2.328	1.787	3.68732e-07	6.67061e-06	D-aspartate oxidase
14725	Lrp2	27.148	4.399	2.466	3.74559e-07	6.77079e-06	low density lipoprotein receptor-related protein 2
NA	NA	7.514	3.31	1.163	3.77079e-07	6.80579e-06	NA
52653	Nudcd2	13.917	19.167	-0.465	3.76965e-07	6.80579e-06	NudC domain containing 2
18717	Pip5k1c	25.909	33.364	-0.363	3.88303e-07	7.00297e-06	phosphatidylinositol-4-phosphate 5-kinase, type 1 gamma
19737	Rgs5	4.108	18.277	-2.177	3.8927e-07	7.01497e-06	regulator of G-protein signaling 5
67102	D16Ertd472e	2.876	1.432	0.975	3.89943e-07	7.02168e-06	DNA segment, Chr 16, ERATO Doi 472, expressed
11785	Apbb1	7.203	2.73	1.372	3.93432e-07	7.07904e-06	amyloid beta (A4) precursor protein-binding, family B, member 1
20024	Sub1	29.539	49.439	-0.747	3.95299e-07	7.10715e-06	SUB1 homolog (S. cerevisiae)
73225	Fam118a	9.821	20.896	-1.142	3.96565e-07	7.12443e-06	family with sequence similarity 118, member A
52637	Cisd1	37.611	55.893	-0.574	3.96956e-07	7.12597e-06	CDGSH iron sulfur domain 1
240756	Klhl12	11.728	18.312	-0.663	3.97293e-07	7.12654e-06	kelch-like 12
NA	NA	8.386	15.192	-0.86	4.01742e-07	7.2008e-06	NA
108767	Pnrc1	54.283	35.416	0.611	4.02528e-07	7.20936e-06	proline-rich nuclear receptor coactivator 1
100043102	4632428C04Rik	1.931	4.026	-1.054	4.02965e-07	7.21166e-06	RIKEN cDNA 4632428C04 gene
170761	Pdzd3	14.024	3.217	2.077	4.06233e-07	7.25901e-06	PDZ domain containing 3
66264	Ccdc28b	24.559	14.166	0.793	4.06105e-07	7.25901e-06	coiled coil domain containing 28B
11534	Adk	23.334	10.706	1.101	4.0675e-07	7.25925e-06	adenosine kinase
235442	Rab8b	8.196	4.124	0.951	4.06869e-07	7.25925e-06	RAB8B, member RAS oncogene family
15205	Hes1	47.104	25.228	0.919	4.07666e-07	7.26792e-06	hairy and enhancer of split 1 (Drosophila)
66286	Sec11c	154.269	310.232	-1.014	4.08544e-07	7.27801e-06	SEC11 homolog C (S. cerevisiae)
212986	Scfd2	2.254	3.892	-0.8	4.14573e-07	7.37977e-06	Sec1 family domain containing 2
18220	Nucb1	202.389	267.176	-0.401	4.16712e-07	7.4122e-06	nucleobindin 1
380711	Rap1gap2	4.222	0.301	3.686	4.20429e-07	7.45559e-06	RAP1 GTPase activating protein 2
56315	Rhcg	127.372	46.045	1.503	4.20292e-07	7.45559e-06	Rhesus blood group-associated C glycoprotein
269233	Fam171a1	16.842	7.014	1.226	4.20312e-07	7.45559e-06	family with sequence similarity 171, member A1
107702	Rnh1	101.31	136.04	-0.426	4.20161e-07	7.45559e-06	ribonuclease/angiogenin inhibitor 1
20917	Suclg2	6.657	2.772	1.266	4.23045e-07	7.49629e-06	succinate-Coenzyme A ligase, GDP-forming, beta subunit
547176	Zc3h12b	0.433	0.09	2.072	4.24193e-07	7.51092e-06	zinc finger CCCH-type containing 12B
NA	NA	1.727	5.792	-1.759	4.25305e-07	7.5249e-06	NA
69632	Arhgef12	23.408	38.83	-0.729	4.33342e-07	7.66129e-06	Rho guanine nucleotide exchange factor (GEF) 12
218518	Marveld2	13.575	8.389	0.684	4.35072e-07	7.68605e-06	MARVEL (membrane-associating) domain containing 2
22156	Tuft1	7.376	13.542	-0.879	4.3634e-07	7.70263e-06	tuftelin 1
13121	Cyp51	30.92	57.527	-0.902	4.37669e-07	7.71133e-06	cytochrome P450, family 51
16568	Kif3a	5.974	3.41	0.823	4.37232e-07	7.71133e-06	kinesin family member 3A
57437	Golga7	28.309	16.435	0.761	4.37825e-07	7.71133e-06	golgi autoantigen, golgin subfamily a, 7
17178	Fxyd3	64.549	152.992	-1.3	4.43498e-07	7.80536e-06	FXYD domain-containing ion transport regulator 3
668178	Mettl7a3	25.771	54.308	-1.098	4.44813e-07	7.8226e-06	methyltransferase like 7A3
433904	Ociad2	63.136	125.091	-1	4.49213e-07	7.89403e-06	OCIA domain containing 2
27364	Srr	9.572	15.006	-0.671	4.50744e-07	7.91498e-06	serine racemase
22225	Usp5	42.925	52.414	-0.289	4.57087e-07	8.02034e-06	ubiquitin specific peptidase 5 (isopeptidase T)
67261	2900005J15Rik	4.245	8.978	-1.073	4.6159e-07	8.09298e-06	RIKEN cDNA 2900005J15 gene
21385	Tbx2	58.836	38.898	0.591	4.61921e-07	8.09298e-06	T-box 2
27059	Sh3d19	12.62	8.09	0.636	4.71698e-07	8.25744e-06	SH3 domain protein D19
NA	NA	6.501	4.18	0.629	4.72015e-07	8.25744e-06	NA
226861	Hhat	2.957	1.717	0.777	4.74072e-07	8.28721e-06	hedgehog acyltransferase
99031	Osbpl6	4.747	2.404	0.964	4.74845e-07	8.29451e-06	oxysterol binding protein-like 6
71492	Bbs7	5.879	1.842	1.641	4.75636e-07	8.3021e-06	Bardet-Biedl syndrome 7 (human)
100736249	Mira	26.615	11.945	1.144	4.77021e-07	8.32006e-06	mistral long non-coding RNA
NA	NA	62.811	21.244	1.611	4.77746e-07	8.32647e-06	NA
NA	NA	17.795	28.468	-0.678	4.78739e-07	8.33757e-06	NA
93672	Il24	0.084	3.424	-5.083	4.81908e-07	8.38024e-06	interleukin 24
56443	Arpc1a	77.114	106.7	-0.469	4.81901e-07	8.38024e-06	actin related protein 2/3 complex, subunit 1A
227289	Gpbar1	5.754	1.267	2.131	4.84231e-07	8.41437e-06	G protein-coupled bile acid receptor 1
241311	Zbtb34	5.339	2.862	0.868	4.87894e-07	8.46542e-06	zinc finger and BTB domain containing 34
68879	Prpf6	37.752	50.195	-0.409	4.87798e-07	8.46542e-06	PRP6 pre-mRNA splicing factor 6 homolog (yeast)
14027	Evpl	5.114	1.501	1.733	4.88257e-07	8.46542e-06	envoplakin
66537	Pomp	94.422	143.521	-0.608	4.91063e-07	8.50774e-06	proteasome maturation protein
51938	Ccdc39	14.131	2.825	2.247	4.93558e-07	8.54462e-06	coiled-coil domain containing 39
69004	6330418K02Rik	4.834	10.437	-1.1	4.95398e-07	8.57013e-06	RIKEN cDNA 6330418K02 gene
73447	Wdr13	21.37	26.051	-0.286	4.96213e-07	8.57787e-06	WD repeat domain 13
12336	Capns1	229.55	309.477	-0.429	4.98604e-07	8.61282e-06	calpain, small subunit 1
235169	Foxred1	15.851	22.061	-0.47	4.99378e-07	8.61981e-06	FAD-dependent oxidoreductase domain containing 1
108124	Napa	63.558	89.122	-0.484	5.07796e-07	8.75863e-06	N-ethylmaleimide sensitive fusion protein attachment protein alpha
76747	Dapl1	21.869	75.332	-1.948	5.10448e-07	8.79788e-06	death associated protein-like 1
380752	Tssc1	9.959	14.336	-0.52	5.12357e-07	8.82426e-06	tumor suppressing subtransferable candidate 1
67488	Calcoco1	55.569	81.904	-0.553	5.14446e-07	8.85371e-06	calcium binding and coiled coil domain 1
NA	NA	12.508	17.702	-0.508	5.15019e-07	8.85704e-06	NA
64705	Dpys	0.372	11.257	-5.262	5.16214e-07	8.87104e-06	dihydropyrimidinase
NA	NA	4.798	2.161	1.131	5.19795e-07	8.92602e-06	NA
330064	Slc5a6	4.601	2.189	1.083	5.33529e-07	9.14995e-06	solute carrier family 5 (sodium-dependent vitamin transporter), member 6
107476	Acaca	2.713	4.303	-0.669	5.3362e-07	9.14995e-06	acetyl-Coenzyme A carboxylase alpha
54325	Elovl1	20.481	36.581	-0.841	5.40939e-07	9.26864e-06	elongation of very long chain fatty acids (FEN1/Elo2, SUR4/Elo3, yeast)-like 1
13510	Dsg1a	0.631	0.032	4.4	5.41386e-07	9.2695e-06	desmoglein 1 alpha
100039795	Ildr2	10.001	3.875	1.325	5.45927e-07	9.3404e-06	immunoglobulin-like domain containing receptor 2
15245	Hhip	2.787	1.028	1.428	5.47806e-07	9.36567e-06	Hedgehog-interacting protein
12045	Bcl2a1b	3.597	0.561	2.55	5.49498e-07	9.38773e-06	B cell leukemia/lymphoma 2 related protein A1b
100503355	Zfp648	92.496	34.153	1.485	5.55466e-07	9.47378e-06	zinc finger protein 648
231503	Tmem150c	287.255	557.249	-0.98	5.56159e-07	9.47378e-06	transmembrane protein 150C
230757	5730409E04Rik	2.124	3.852	-0.867	5.55148e-07	9.47378e-06	RIKEN cDNA 5730409E04Rik gene
328329	Mast4	3.882	2.591	0.58	5.55909e-07	9.47378e-06	microtubule associated serine/threonine kinase family member 4
17168	Nprl3	12.433	17.054	-0.456	5.62346e-07	9.57219e-06	nitrogen permease regulator-like 3
18771	Pknox1	9.594	13.598	-0.518	5.64238e-07	9.5974e-06	Pbx/knotted 1 homeobox
72434	Lypd3	0.728	3.015	-2.075	5.67366e-07	9.64357e-06	Ly6/Plaur domain containing 3
20392	Sgce	9.524	3.485	1.439	5.69434e-07	9.67168e-06	sarcoglycan, epsilon
72169	Trim29	2.811	21.254	-2.861	5.70329e-07	9.67797e-06	tripartite motif-containing 29
230674	Kdm4a	14.964	20.113	-0.428	5.70634e-07	9.67797e-06	lysine (K)-specific demethylase 4A
16155	Il10rb	45.779	75.312	-0.729	5.73e-07	9.71104e-06	interleukin 10 receptor, beta
56542	Ick	5.48	8.517	-0.616	5.7551e-07	9.74649e-06	intestinal cell kinase
68304	Kdelc2	8.008	5.132	0.618	5.79098e-07	9.80015e-06	KDEL (Lys-Asp-Glu-Leu) containing 2
16667	Krt17	1.943	13.474	-2.75	5.81387e-07	9.83176e-06	keratin 17
192173	Fam195b	57.486	81.677	-0.507	5.81908e-07	9.83345e-06	family with sequence similarity 195, member B
229593	Golph3l	12.637	21.979	-0.799	5.86945e-07	9.90116e-06	golgi phosphoprotein 3-like
69737	Ttl	3.573	2.189	0.696	5.87188e-07	9.90116e-06	tubulin tyrosine ligase
103236	Csnk1g2	62.271	83.505	-0.424	5.86853e-07	9.90116e-06	casein kinase 1, gamma 2
15360	Hmgcs2	16.263	6.956	1.195	5.93915e-07	1.00074e-05	3-hydroxy-3-methylglutaryl-Coenzyme A synthase 2
NA	NA	0.138	0.635	-2.211	5.96737e-07	1.00477e-05	NA
18604	Pdk2	69.217	51.055	0.442	5.99553e-07	1.00878e-05	pyruvate dehydrogenase kinase, isoenzyme 2
11553	Adra2c	2.138	8.809	-2.191	6.02291e-07	1.01193e-05	adrenergic receptor, alpha 2c
71685	Galnt14	5.64	20.344	-1.919	6.02174e-07	1.01193e-05	UDP-N-acetyl-alpha-D-galactosamine:polypeptide N-acetylgalactosaminyltransferase 14
27277	Golga5	24.217	36.299	-0.585	6.0903e-07	1.02251e-05	golgi autoantigen, golgin subfamily a, 5
NA	NA	0.408	1.329	-1.743	6.12005e-07	1.02677e-05	NA
54725	Cadm1	20.741	8.388	1.268	6.13376e-07	1.02755e-05	cell adhesion molecule 1
245038	Dclk3	16.855	7.965	1.076	6.13792e-07	1.02755e-05	doublecortin-like kinase 3
353156	Egfl7	13.698	26.033	-0.918	6.13367e-07	1.02755e-05	EGF-like domain 7
226041	Pgm5	10.814	6.917	0.636	6.14599e-07	1.02816e-05	phosphoglucomutase 5
20444	St3gal2	100.909	275.18	-1.47	6.20819e-07	1.03783e-05	ST3 beta-galactoside alpha-2,3-sialyltransferase 2
59083	Fetub	5.508	16.334	-1.53	6.28236e-07	1.04947e-05	fetuin beta
213081	Wdr19	6.296	3.54	0.838	6.29261e-07	1.05043e-05	WD repeat domain 19
13641	Efnb1	10.086	16.058	-0.67	6.34171e-07	1.05787e-05	ephrin B1
103963	Rpn1	106.162	139.947	-0.399	6.37253e-07	1.06226e-05	ribophorin I
67843	Slc35a4	10.93	14.901	-0.441	6.4121e-07	1.06809e-05	solute carrier family 35, member A4
13019	Ctf1	10.991	18.337	-0.743	6.42913e-07	1.07016e-05	cardiotrophin 1
19328	Rab12	27.729	16.114	0.772	6.50829e-07	1.08257e-05	RAB12, member RAS oncogene family
76457	Ccdc134	6.927	13.247	-0.925	6.51817e-07	1.08344e-05	coiled-coil domain containing 134
192651	Zfp286	1.145	0.229	2.247	6.53963e-07	1.08623e-05	zinc finger protein 286
15550	Htr1a	0.01	0.713	-5.563	6.6293e-07	1.10002e-05	5-hydroxytryptamine (serotonin) receptor 1A
108960	Irak2	8.657	4.579	0.905	6.63435e-07	1.10002e-05	interleukin-1 receptor-associated kinase 2
74164	Nfx1	17.376	22.137	-0.349	6.63682e-07	1.10002e-05	nuclear transcription factor, X-box binding 1
NA	NA	40.365	55.3	-0.456	6.6459e-07	1.10075e-05	NA
15414	Hoxb6	146.304	216.322	-0.566	6.6571e-07	1.10182e-05	homeobox B6
14786	Grb7	39.903	22.077	0.84	6.66865e-07	1.10217e-05	growth factor receptor bound protein 7
98238	Lrrc59	57.765	81.924	-0.5	6.66555e-07	1.10217e-05	leucine rich repeat containing 59
14190	Fgl2	20.178	9.261	1.103	6.73014e-07	1.11155e-05	fibrinogen-like protein 2
NA	NA	55.846	90.715	-0.705	6.73977e-07	1.11235e-05	NA
20496	Slc12a2	25.673	8.194	1.569	6.78191e-07	1.11832e-05	solute carrier family 12, member 2
67712	Slc25a37	5.824	9.241	-0.664	6.78557e-07	1.11832e-05	solute carrier family 25, member 37
338337	Cog3	17.671	23.819	-0.437	6.79798e-07	1.11958e-05	component of oligomeric golgi complex 3
109129	Mmadhc	42.058	64.617	-0.619	6.81218e-07	1.12113e-05	methylmalonic aciduria (cobalamin deficiency) cblD type, with homocystinuria
328967	Arhgef37	0.572	3.194	-2.455	6.88306e-07	1.13199e-05	Rho guanine nucleotide exchange factor (GEF) 37
11555	Adrb2	2.916	1.052	1.482	6.95428e-07	1.1429e-05	adrenergic receptor, beta 2
67473	Slc47a1	2.122	0.599	1.809	6.97066e-07	1.14479e-05	solute carrier family 47, member 1
223753	Cerk	4.242	6.793	-0.685	7.03004e-07	1.15373e-05	ceramide kinase
12289	Cacna1d	8.41	3.981	1.053	7.03598e-07	1.15389e-05	calcium channel, voltage-dependent, L type, alpha 1D subunit
14862	Gstm1	316.927	98.199	1.598	7.05244e-07	1.15578e-05	glutathione S-transferase, mu 1
68929	Mospd3	12.463	21.521	-0.783	7.08606e-07	1.16047e-05	motile sperm domain containing 3
217692	Sipa1l1	15.354	11.821	0.375	7.1115e-07	1.16382e-05	signal-induced proliferation-associated 1 like 1
19720	Trim27	12.457	17.082	-0.454	7.14386e-07	1.1683e-05	tripartite motif-containing 27
235533	Gk5	16.2	6.367	1.295	7.15053e-07	1.16857e-05	glycerol kinase 5 (putative)
54405	Ndufa1	134.375	228.898	-0.77	7.16001e-07	1.1693e-05	NADH dehydrogenase (ubiquinone) 1 alpha subcomplex, 1
12283	Cab39	62.155	102.204	-0.734	7.17099e-07	1.17028e-05	calcium binding protein 39
NA	NA	0.866	2.581	-1.571	7.1896e-07	1.17249e-05	NA
22682	Zfand5	16.927	11.699	0.531	7.2774e-07	1.18598e-05	zinc finger, AN1-type domain 5
77424	Spinkl	3.775	11.881	-1.582	7.28566e-07	1.1865e-05	serine protease inhibitor, Kazal type-like
19353	Rac1	99.849	136.439	-0.451	7.29121e-07	1.18658e-05	RAS-related C3 botulinum substrate 1
244091	Fsd2	0.54	2.218	-2.04	7.3043e-07	1.18788e-05	fibronectin type III and SPRY domain containing 2
17118	Marcks	19.07	12.015	0.662	7.31633e-07	1.18901e-05	myristoylated alanine rich protein kinase C substrate
22061	Trp63	11.859	25.882	-1.178	7.37203e-07	1.19722e-05	transformation related protein 63
58242	Nudt11	3.457	1.399	1.305	7.44423e-07	1.20811e-05	nudix (nucleoside diphosphate linked moiety X)-type motif 11
17001	Ltc4s	2.423	10.069	-2.054	7.53287e-07	1.2208e-05	leukotriene C4 synthase
66629	Golph3	77.851	113.289	-0.55	7.53285e-07	1.2208e-05	golgi phosphoprotein 3
381290	Atp2b4	48.899	87.63	-0.869	7.56484e-07	1.22513e-05	ATPase, Ca++ transporting, plasma membrane 4
232449	Dera	30.37	19.712	0.614	7.71546e-07	1.24865e-05	2-deoxyribose-5-phosphate aldolase homolog (C. elegans)
24055	Sh3bp2	9.731	6.399	0.601	7.84426e-07	1.26862e-05	SH3-domain binding protein 2
21961	Tns1	31.415	19.753	0.676	7.85436e-07	1.26937e-05	tensin 1
71765	Klhdc3	52.375	36.247	0.527	7.87751e-07	1.27223e-05	kelch domain containing 3
11647	Alpl	15.023	29.065	-0.966	7.94646e-07	1.28248e-05	alkaline phosphatase, liver/bone/kidney
94067	Mrpl43	32.322	45.94	-0.501	8.01931e-07	1.29334e-05	mitochondrial ribosomal protein L43
269823	Pon3	8.806	3.71	1.252	8.05066e-07	1.2975e-05	paraoxonase 3
13429	Dnm1	5.68	2.367	1.233	8.07165e-07	1.29909e-05	dynamin 1
21810	Tgfbi	20.668	10.371	0.986	8.07112e-07	1.29909e-05	transforming growth factor, beta induced
59042	Cope	155.489	244.561	-0.656	8.07739e-07	1.29912e-05	coatomer protein complex, subunit epsilon
104859	Tecpr2	3.624	5.462	-0.58	8.15682e-07	1.31099e-05	tectonin beta-propeller repeat containing 2
16980	Lrrn2	4.633	9.009	-0.966	8.19872e-07	1.31682e-05	leucine rich repeat protein 2, neuronal
239364	Tspyl5	3.03	1.469	1.023	8.23391e-07	1.32156e-05	testis-specific protein, Y-encoded-like 5
338372	Map3k9	1.199	0.639	0.898	8.25605e-07	1.3242e-05	mitogen-activated protein kinase kinase kinase 9
13924	Ptprv	1.235	3.23	-1.392	8.28097e-07	1.32729e-05	protein tyrosine phosphatase, receptor type, V
20020	Polr2a	30.458	40.941	-0.428	8.30265e-07	1.32985e-05	polymerase (RNA) II (DNA directed) polypeptide A
245607	Gprasp2	6.57	1.814	1.829	8.3389e-07	1.33474e-05	G protein-coupled receptor associated sorting protein 2
56440	Snx1	143.078	237.856	-0.752	8.42908e-07	1.34825e-05	sorting nexin 1
56041	Uso1	48.559	76.514	-0.664	8.46934e-07	1.35376e-05	USO1 vesicle docking factor
246700	Defb19	0.493	5.916	-3.82	8.50635e-07	1.35782e-05	defensin beta 19
232560	Caprin2	4.507	9.373	-1.068	8.50549e-07	1.35782e-05	caprin family member 2
215015	Fam20b	60.128	86.365	-0.537	8.53376e-07	1.36126e-05	family with sequence similarity 20, member B
240185	9430020K01Rik	18.411	5.993	1.517	8.54903e-07	1.36276e-05	RIKEN cDNA 9430020K01 gene
240672	Dusp5	26.185	43.572	-0.755	8.55901e-07	1.36342e-05	dual specificity phosphatase 5
NA	NA	2.121	4.736	-1.225	8.57369e-07	1.36483e-05	NA
380608	Tagap1	9.456	5.387	0.829	8.64787e-07	1.3757e-05	T cell activation GTPase activating protein 1
29861	Dpf1	2.931	0.524	2.469	8.65551e-07	1.37598e-05	D4, zinc and double PHD fingers family 1
14697	Gnb5	11.171	6.444	0.798	8.68899e-07	1.38036e-05	guanine nucleotide binding protein (G protein), beta 5
72040	Cdhr5	51.453	13.336	1.857	8.70053e-07	1.38102e-05	cadherin-related family member 5
18011	Neurl1a	3.472	1.269	1.458	8.71088e-07	1.38102e-05	neuralized E3 ubiquitin protein ligase 1A
66491	Polr2l	2.587	5.551	-1.078	8.71083e-07	1.38102e-05	polymerase (RNA) II (DNA directed) polypeptide L
14339	Aktip	82.875	59.377	0.477	8.84743e-07	1.40171e-05	thymoma viral proto-oncogene 1 interacting protein
51797	Ctps	9.878	13.12	-0.411	8.8654e-07	1.40361e-05	cytidine 5'-triphosphate synthase
67210	Gatad1	24.596	37.549	-0.609	8.87539e-07	1.40424e-05	GATA zinc finger domain containing 1
268515	Bahcc1	2.215	3.807	-0.765	8.90013e-07	1.4072e-05	BAH domain and coiled-coil containing 1
114664	Hsd17b11	60.28	25.08	1.223	8.98324e-07	1.41938e-05	hydroxysteroid (17-beta) dehydrogenase 11
234677	Ces4a	0	0.436	-4.638	9.04206e-07	1.4277e-05	carboxylesterase 4A
100503595	Gm13003	0.129	1.866	-3.878	9.07928e-07	1.43261e-05	predicted gene 13003
629756	Wfdc10	1302.84	2173.53	-0.751	9.09572e-07	1.43423e-05	WAP four-disulfide core domain 10
16979	Lrrn1	2.976	1.248	1.242	9.16544e-07	1.44328e-05	leucine rich repeat protein 1, neuronal
140579	Elmo2	17.973	25.26	-0.492	9.16001e-07	1.44328e-05	engulfment and cell motility 2
56722	Litaf	125.522	277.201	-1.162	9.17605e-07	1.44397e-05	LPS-induced TN factor
64213	St7	4.595	8.973	-0.952	9.18677e-07	1.44469e-05	suppression of tumorigenicity 7
21429	Ubtf	32.875	41.187	-0.326	9.21179e-07	1.44765e-05	upstream binding transcription factor, RNA polymerase I
11641	Akap2	7.827	5.231	0.579	9.31233e-07	1.46246e-05	A kinase (PRKA) anchor protein 2
74559	Elovl7	18.48	10.03	0.863	9.32754e-07	1.46387e-05	ELOVL family member 7, elongation of long chain fatty acids (yeast)
106869	Tnfaip8	5.206	2.445	1.088	9.35945e-07	1.46789e-05	tumor necrosis factor, alpha-induced protein 8
97961	Nol12	9.289	15.404	-0.724	9.38363e-07	1.47069e-05	nucleolar protein 12
14778	Gpx3	403.974	85.856	2.109	9.42161e-07	1.47565e-05	glutathione peroxidase 3
23971	Papss1	61.666	80.358	-0.384	9.43499e-07	1.47676e-05	3'-phosphoadenosine 5'-phosphosulfate synthase 1
12258	Serping1	180.44	88.898	1.004	9.51629e-07	1.48758e-05	serine (or cysteine) peptidase inhibitor, clade G, member 1
NA	NA	22.879	29.679	-0.374	9.51691e-07	1.48758e-05	NA
243834	Zfp324	3.57	5.702	-0.658	9.64981e-07	1.50735e-05	zinc finger protein 324
22146	Tuba1c	11.465	20.385	-0.834	9.67241e-07	1.50987e-05	tubulin, alpha 1C
19726	Rfx3	3.018	1.174	1.333	9.72004e-07	1.51527e-05	regulatory factor X, 3 (influences HLA class II expression)
NA	NA	10.818	5.619	0.962	9.71719e-07	1.51527e-05	NA
105853	Mal2	10.037	3.484	1.513	9.73143e-07	1.51604e-05	mal, T cell differentiation protein 2
71351	5430402E10Rik	0	0.959	-4.363	9.82823e-07	1.52889e-05	RIKEN cDNA 5430402E10 gene
56543	Kcnd3	3.675	1.582	1.23	9.83274e-07	1.52889e-05	potassium voltage-gated channel, Shal-related family, member 3
108147	Atic	18.247	28.429	-0.639	9.83356e-07	1.52889e-05	5-aminoimidazole-4-carboxamide ribonucleotide formyltransferase/IMP cyclohydrolase
269003	Sap130	15.146	20.455	-0.431	9.84623e-07	1.52984e-05	Sin3A associated protein
71586	Ifih1	3.554	1.88	0.903	9.8584e-07	1.53071e-05	interferon induced with helicase C domain 1
330695	Ctxn1	38.712	14.388	1.384	9.93895e-07	1.54219e-05	cortexin 1
225288	Fhod3	4.355	2.217	0.978	9.94635e-07	1.54231e-05	formin homology 2 domain containing 3
24069	Sufu	6.416	10.646	-0.726	9.99151e-07	1.54726e-05	suppressor of fused homolog (Drosophila)
232947	Ppp1r37	48.903	68.259	-0.481	9.98943e-07	1.54726e-05	protein phosphatase 1, regulatory subunit 37
237979	Sdk2	3.194	6.969	-1.145	1.00185e-06	1.54938e-05	sidekick homolog 2 (chicken)
74202	Fblim1	16.83	27.807	-0.721	1.00179e-06	1.54938e-05	filamin binding LIM protein 1
234356	Csgalnact1	1.351	0.369	1.95	1.00282e-06	1.54985e-05	chondroitin sulfate N-acetylgalactosaminyltransferase 1
215707	Ccdc92	11.101	4.53	1.286	1.01015e-06	1.56015e-05	coiled-coil domain containing 92
18739	Pitpnm1	8.304	4.973	0.741	1.01465e-06	1.56606e-05	phosphatidylinositol transfer protein, membrane-associated 1
66585	Snrnp40	14.038	21.358	-0.591	1.01742e-06	1.56931e-05	small nuclear ribonucleoprotein 40 (U5)
208194	Exog	2.869	4.815	-0.737	1.02007e-06	1.57236e-05	endo/exonuclease (5'-3'), endonuclease G-like
14677	Gnai1	23.188	15.7	0.552	1.02114e-06	1.57296e-05	guanine nucleotide binding protein (G protein), alpha inhibiting 1
215748	Cnksr3	5.874	8.172	-0.472	1.03903e-06	1.59947e-05	Cnksr family member 3
56348	Hsd17b12	37.852	54.04	-0.516	1.05085e-06	1.61659e-05	hydroxysteroid (17-beta) dehydrogenase 12
22658	Pcgf2	24.124	18.166	0.407	1.06017e-06	1.62986e-05	polycomb group ring finger 2
22288	Utrn	2.708	4.611	-0.77	1.06588e-06	1.63647e-05	utrophin
27225	Ddx24	27.288	34.493	-0.338	1.06525e-06	1.63647e-05	DEAD (Asp-Glu-Ala-Asp) box polypeptide 24
69068	1810011O10Rik	25.94	48.181	-0.882	1.07231e-06	1.64527e-05	RIKEN cDNA 1810011O10 gene
65099	Irak1bp1	5.304	2.792	0.938	1.07443e-06	1.64743e-05	interleukin-1 receptor-associated kinase 1 binding protein 1
14866	Gstm5	456.216	107.485	1.941	1.07933e-06	1.65386e-05	glutathione S-transferase, mu 5
66371	Chmp4c	3.816	9.762	-1.334	1.08452e-06	1.66072e-05	charged multivesicular body protein 4C
67556	Pigm	10.245	6.083	0.727	1.08647e-06	1.66262e-05	phosphatidylinositol glycan anchor biosynthesis, class M
622402	Akr1c12	3.236	0.689	2.257	1.08726e-06	1.66274e-05	aldo-keto reductase family 1, member C12
231931	Gimap6	4.264	10.101	-1.189	1.09176e-06	1.66853e-05	GTPase, IMAP family member 6
381175	Ccdc68	4.454	1.625	1.447	1.09696e-06	1.67428e-05	coiled-coil domain containing 68
18595	Pdgfra	34.402	74.387	-1.156	1.09692e-06	1.67428e-05	platelet derived growth factor receptor, alpha polypeptide
20341	Selenbp1	16.029	4.708	1.715	1.10177e-06	1.68052e-05	selenium binding protein 1
70484	Slc35d2	4.143	1.666	1.299	1.10356e-06	1.68106e-05	solute carrier family 35, member D2
225875	Lrfn4	6.865	3.265	1.072	1.10301e-06	1.68106e-05	leucine rich repeat and fibronectin type III domain containing 4
56632	Sphk2	16.221	20.214	-0.316	1.10545e-06	1.68283e-05	sphingosine kinase 2
NA	NA	29.267	11.258	1.339	1.1222e-06	1.70722e-05	NA
NA	NA	4.66	2.261	1.014	1.12702e-06	1.71343e-05	NA
54637	Praf2	7.766	3.496	1.167	1.13591e-06	1.72582e-05	PRA1 domain family 2
212632	Iffo2	2.44	4.071	-0.736	1.13687e-06	1.72617e-05	intermediate filament family orphan 2
69772	Bdh2	3.586	1.001	1.844	1.17298e-06	1.77867e-05	3-hydroxybutyrate dehydrogenase, type 2
57444	Isg20	14.312	4.703	1.587	1.1725e-06	1.77867e-05	interferon-stimulated protein
66176	Nat9	12.621	21.053	-0.726	1.17503e-06	1.78023e-05	N-acetyltransferase 9 (GCN5-related, putative)
11479	Acvr1b	16.121	10.121	0.666	1.17553e-06	1.78023e-05	activin A receptor, type 1B
66309	Tmem128	25.829	36.377	-0.487	1.17747e-06	1.78201e-05	transmembrane protein 128
71971	Zswim1	7.216	12.043	-0.734	1.17931e-06	1.78364e-05	zinc finger SWIM-type containing 1
50782	Rgs11	17.938	7.133	1.302	1.185e-06	1.79108e-05	regulator of G-protein signaling 11
12660	Chka	18.674	12.484	0.579	1.18759e-06	1.79384e-05	choline kinase alpha
22385	Baz1b	15.196	19.125	-0.331	1.1929e-06	1.80069e-05	bromodomain adjacent to zinc finger domain, 1B
93761	Smarca1	16.925	4.182	1.901	1.19466e-06	1.80218e-05	SWI/SNF related, matrix associated, actin dependent regulator of chromatin, subfamily a, member 1
67082	1700011H14Rik	47.159	7.117	2.635	1.19895e-06	1.80748e-05	RIKEN cDNA 1700011H14 gene
107522	Ece2	0.707	1.567	-1.126	1.20503e-06	1.81548e-05	endothelin converting enzyme 2
497106	Rnase12	347.086	548.964	-0.683	1.20888e-06	1.82011e-05	ribonuclease, RNase A family, 12 (non-active)
12348	Car11	5.609	1.686	1.735	1.2237e-06	1.84123e-05	carbonic anhydrase 11
11568	Aebp1	46.558	17.395	1.407	1.22692e-06	1.84488e-05	AE binding protein 1
105005	Fam84a	43.333	78.072	-0.886	1.22863e-06	1.84627e-05	family with sequence similarity 84, member A
18764	Pkd2	12.959	7.428	0.795	1.2324e-06	1.85074e-05	polycystic kidney disease 2
20201	S100a8	9.211	0	6.007	1.23774e-06	1.85757e-05	S100 calcium binding protein A8 (calgranulin A)
329421	Myo3b	28.209	59.174	-1.123	1.25045e-06	1.87541e-05	myosin IIIB
19041	Ppl	9.841	5.618	0.795	1.25124e-06	1.87541e-05	periplakin
56459	Sae1	41.635	61.234	-0.569	1.25205e-06	1.87542e-05	SUMO1 activating enzyme subunit 1
26936	Mprip	38.331	32.217	0.25	1.25309e-06	1.87578e-05	myosin phosphatase Rho interacting protein
226090	Ermp1	22.593	10.707	1.031	1.25462e-06	1.87686e-05	endoplasmic reticulum metallopeptidase 1
215705	Arrdc1	26.888	18.446	0.541	1.2569e-06	1.87907e-05	arrestin domain containing 1
24014	Rnasel	9.193	4.399	1.025	1.26202e-06	1.88551e-05	ribonuclease L (2', 5'-oligoisoadenylate synthetase-dependent)
79044	Mrps34	32.81	55.786	-0.769	1.27392e-06	1.90168e-05	mitochondrial ribosomal protein S34
11837	Rplp0	318.876	462.889	-0.544	1.27447e-06	1.90168e-05	ribosomal protein, large, P0
223650	Eppk1	4.112	2.196	0.881	1.27972e-06	1.90708e-05	epiplakin 1
142688	Asb13	10.143	7.459	0.442	1.27952e-06	1.90708e-05	ankyrin repeat and SOCS box-containing 13
65107	Lrp10	91.596	115.755	-0.338	1.28794e-06	1.9181e-05	low-density lipoprotein receptor-related protein 10
195040	Tmem199	14.777	20.264	-0.461	1.29516e-06	1.92763e-05	transmembrane protein 199
268567	Tmem229b	9.053	2.733	1.657	1.29891e-06	1.93198e-05	transmembrane protein 229B
223774	Alg12	8.012	13.839	-0.776	1.32059e-06	1.9622e-05	asparagine-linked glycosylation 12 (alpha-1,6-mannosyltransferase)
64933	Ap3m2	8.957	14.127	-0.656	1.32092e-06	1.9622e-05	adaptor-related protein complex 3, mu 2 subunit
75137	Rprd2	5.903	7.353	-0.322	1.32178e-06	1.96223e-05	regulation of nuclear pre-mRNA domain containing 2
331524	Xkrx	2.874	0.474	2.594	1.33369e-06	1.97741e-05	X Kell blood group precursor related X linked
68159	Stx19	3.092	7.616	-1.404	1.33299e-06	1.97741e-05	syntaxin 19
16403	Itga6	12.019	18.825	-0.649	1.33529e-06	1.97852e-05	integrin alpha 6
503491	Defa24	0	0.505	-2.724	1.33937e-06	1.9833e-05	defensin, alpha, 24
194126	Mtmr11	14.897	6.124	1.246	1.35078e-06	1.99894e-05	myotubularin related protein 11
53902	Rcan3	11.163	6.984	0.667	1.3611e-06	2.01261e-05	regulator of calcineurin 3
22668	Sf1	42.291	50.796	-0.263	1.36174e-06	2.01261e-05	splicing factor 1
100503572	Bbip1	8.612	13.115	-0.591	1.36704e-06	2.01915e-05	BBSome interacting protein 1
224019	Tmem191c	10.256	17.561	-0.766	1.36835e-06	2.01981e-05	transmembrane protein 191C
27054	Sec23b	46.327	74.128	-0.679	1.37933e-06	2.03474e-05	SEC23B (S. cerevisiae)
654458	Defb43	0.556	7.399	-3.668	1.38023e-06	2.03477e-05	defensin beta 43
14302	Frk	25.594	10.465	1.252	1.38129e-06	2.03505e-05	fyn-related kinase
21367	Cntn2	0.051	1.171	-4.472	1.39082e-06	2.04779e-05	contactin 2
213484	Nudt18	11.818	19.793	-0.757	1.4055e-06	2.06811e-05	nudix (nucleoside diphosphate linked moiety X)-type motif 18
18102	Nme1	42.178	68.472	-0.699	1.42e-06	2.08812e-05	NME/NM23 nucleoside diphosphate kinase 1
214292	Syna	1.838	4.633	-1.387	1.4243e-06	2.09313e-05	syncytin a
14066	F3	21.031	11.773	0.861	1.42837e-06	2.09779e-05	coagulation factor III
213827	Arcn1	60.697	90.298	-0.583	1.43748e-06	2.10984e-05	archain 1
72097	2010300C02Rik	22.185	16.182	0.456	1.44248e-06	2.11585e-05	RIKEN cDNA 2010300C02 gene
72834	2810468N07Rik	0.423	3.09	-2.819	1.44797e-06	2.12257e-05	RIKEN cDNA 2810468N07 gene
71740	Pvrl4	61.061	36.371	0.734	1.44923e-06	2.12308e-05	poliovirus receptor-related 4
218440	Ankrd34b	6.725	0.422	3.828	1.45133e-06	2.12483e-05	ankyrin repeat domain 34B
11425	Apoc4	12.089	0.2	5.274	1.45638e-06	2.12955e-05	apolipoprotein C-IV
NA	NA	10.711	16.257	-0.593	1.45629e-06	2.12955e-05	NA
98396	Slc41a1	17.955	28.366	-0.67	1.45745e-06	2.12978e-05	solute carrier family 41, member 1
100037258	Dnajc3	82.415	138.587	-0.771	1.45839e-06	2.12981e-05	DnaJ (Hsp40) homolog, subfamily C, member 3
67862	2310033P09Rik	22.935	36.293	-0.687	1.46139e-06	2.13286e-05	RIKEN cDNA 2310033P09 gene
12759	Clu	1294.99	537.31	1.236	1.46413e-06	2.13449e-05	clusterin
NA	NA	4.701	2.063	1.164	1.46434e-06	2.13449e-05	NA
68421	Lmbrd1	17.924	12.493	0.519	1.46975e-06	2.14104e-05	LMBR1 domain containing 1
71059	Hexim2	1.568	3.498	-1.128	1.47533e-06	2.14784e-05	hexamethylene bis-acetamide inducible 2
270066	Slc35e1	11.567	20.085	-0.795	1.47697e-06	2.14889e-05	solute carrier family 35, member E1
21682	Tec	8.821	5.679	0.63	1.48039e-06	2.15251e-05	tec protein tyrosine kinase
12977	Csf1	11.797	7.629	0.619	1.48977e-06	2.16354e-05	colony stimulating factor 1 (macrophage)
57295	Icmt	17.987	23.671	-0.395	1.48982e-06	2.16354e-05	isoprenylcysteine carboxyl methyltransferase
72421	Ttc30b	10.619	4.759	1.133	1.49724e-06	2.17295e-05	tetratricopeptide repeat domain 30B
72981	Prkrir	21.076	25.334	-0.269	1.503e-06	2.17996e-05	protein-kinase, interferon-inducible double stranded RNA dependent inhibitor, repressor of (P58 repressor)
66540	Fam107b	21.733	6.873	1.595	1.50483e-06	2.18035e-05	family with sequence similarity 107, member B
209018	Vps8	6.578	9.81	-0.587	1.50514e-06	2.18035e-05	vacuolar protein sorting 8 homolog (S. cerevisiae)
29876	Clic4	54.443	36.181	0.581	1.51411e-06	2.19199e-05	chloride intracellular channel 4 (mitochondrial)
19713	Ret	9.834	4.579	1.071	1.51852e-06	2.19447e-05	ret proto-oncogene
100504715	Tmppe	5.162	3.32	0.63	1.51865e-06	2.19447e-05	transmembrane protein with metallophosphoesterase domain
NA	NA	260.116	177.517	0.544	1.51824e-06	2.19447e-05	NA
116891	Derl2	20.514	33.1	-0.71	1.52209e-06	2.19808e-05	Der1-like domain family, member 2
224705	Vps52	20.503	27.686	-0.434	1.52674e-06	2.20343e-05	vacuolar protein sorting 52 (yeast)
NA	NA	8.788	2.077	2.014	1.53897e-06	2.21835e-05	NA
69635	Dapk1	6.774	2.75	1.276	1.5387e-06	2.21835e-05	death associated protein kinase 1
234395	Ushbp1	1.841	4.071	-1.127	1.54312e-06	2.22295e-05	Usher syndrome 1C binding protein 1
14425	Galnt3	5.778	10.848	-0.918	1.54528e-06	2.22469e-05	UDP-N-acetyl-alpha-D-galactosamine:polypeptide N-acetylgalactosaminyltransferase 3
68205	Urm1	16.303	22.946	-0.49	1.55074e-06	2.23118e-05	ubiquitin related modifier 1 homolog (S. cerevisiae)
319845	Bbs9	5.806	2.443	1.233	1.55512e-06	2.2361e-05	Bardet-Biedl syndrome 9 (human)
75571	Spata9	0.332	2.61	-2.918	1.56166e-06	2.24289e-05	spermatogenesis associated 9
73284	Ddit4l	179.462	373.299	-1.08	1.5625e-06	2.24289e-05	DNA-damage-inducible transcript 4-like
74316	Isca2	46.282	73.426	-0.654	1.56273e-06	2.24289e-05	iron-sulfur cluster assembly 2 homolog (S. cerevisiae)
NA	NA	9.841	6.648	0.575	1.56801e-06	2.24908e-05	NA
52065	Mfhas1	14.221	9.984	0.517	1.57794e-06	2.26194e-05	malignant fibrous histiocytoma amplified sequence 1
22032	Traf4	12.325	7.283	0.755	1.5861e-06	2.27225e-05	TNF receptor associated factor 4
382571	Kcnf1	15.247	0.057	7.831	1.58981e-06	2.27616e-05	potassium voltage-gated channel, subfamily F, member 1
18008	Nes	2.643	4.984	-0.92	1.59108e-06	2.27658e-05	nestin
80859	Nfkbiz	6.357	3.573	0.811	1.59211e-06	2.27666e-05	nuclear factor of kappa light polypeptide gene enhancer in B cells inhibitor, zeta
NA	NA	23.888	5.22	2.094	1.5975e-06	2.28297e-05	NA
11593	Aga	32.194	43.504	-0.427	1.60156e-06	2.28737e-05	aspartylglucosaminidase
73102	Slc22a23	1.735	0.943	0.879	1.61186e-06	2.30068e-05	solute carrier family 22, member 23
208884	Zdhhc9	14.361	9.976	0.522	1.62952e-06	2.32445e-05	zinc finger, DHHC domain containing 9
76809	Bri3bp	7.536	9.875	-0.389	1.6312e-06	2.32543e-05	Bri3 binding protein
21411	Tcf20	9.534	16.049	-0.743	1.63883e-06	2.33488e-05	transcription factor 20
13367	Diap1	20.767	28.405	-0.448	1.65451e-06	2.35579e-05	diaphanous homolog 1 (Drosophila)
110265	Msra	21.866	12.36	0.801	1.65638e-06	2.357e-05	methionine sulfoxide reductase A
328133	Slc39a9	20.156	25.621	-0.346	1.67061e-06	2.37581e-05	solute carrier family 39 (zinc transporter), member 9
109637	Upk1a	9.441	0.846	3.595	1.67442e-06	2.37977e-05	uroplakin 1A
108653	Rimklb	5.33	2.516	1.081	1.68264e-06	2.38856e-05	ribosomal modification protein rimK-like family member B
20698	Sphk1	10.276	5.135	1.001	1.68262e-06	2.38856e-05	sphingosine kinase 1
19276	Ptprn2	0.283	2.891	-3.275	1.69328e-06	2.40219e-05	protein tyrosine phosphatase, receptor type, N polypeptide 2
234736	Rfwd3	7.753	12.92	-0.75	1.69986e-06	2.41006e-05	ring finger and WD repeat domain 3
380916	Lrch1	4.115	2.159	0.915	1.70889e-06	2.41992e-05	leucine-rich repeats and calponin homology (CH) domain containing 1
13180	Pcbd1	91.695	55.974	0.711	1.70869e-06	2.41992e-05	pterin 4 alpha carbinolamine dehydratase/dimerization cofactor of hepatocyte nuclear factor 1 alpha (TCF1) 1
70248	Dazap1	24.035	31.473	-0.39	1.71186e-06	2.42266e-05	DAZ associated protein 1
12299	Cacng1	2.649	0.307	3.305	1.71507e-06	2.42573e-05	calcium channel, voltage-dependent, gamma subunit 1
268756	Gulo	0.049	1.518	-4.968	1.71752e-06	2.42773e-05	gulonolactone (L-) oxidase
235339	Dlat	16.415	22.795	-0.476	1.72197e-06	2.43255e-05	dihydrolipoamide S-acetyltransferase (E2 component of pyruvate dehydrogenase complex)
75296	Fgfr1op	12.23	7.475	0.701	1.72889e-06	2.44084e-05	Fgfr1 oncogene partner
80976	Syt13	0.953	0.28	1.702	1.73607e-06	2.44949e-05	synaptotagmin XIII
NA	NA	99.084	289.833	-1.507	1.73895e-06	2.4506e-05	NA
27979	Eif3b	66.684	83.668	-0.328	1.7385e-06	2.4506e-05	eukaryotic translation initiation factor 3, subunit B
20723	Serpinb9	21.981	11.038	0.956	1.74299e-06	2.45481e-05	serine (or cysteine) peptidase inhibitor, clade B, member 9
11491	Adam17	21.46	13.175	0.682	1.74552e-06	2.45689e-05	a disintegrin and metallopeptidase domain 17
17254	Slc3a2	179.589	318.617	-0.84	1.74677e-06	2.45717e-05	solute carrier family 3 (activators of dibasic and neutral amino acid transport), member 2
17450	Morc1	0.966	0.088	3.91	1.76918e-06	2.48719e-05	microrchidia 1
69066	1810010H24Rik	2.648	7.233	-1.481	1.77036e-06	2.48735e-05	RIKEN cDNA 1810010H24 gene
13001	Csnk2b	185.551	297.455	-0.68	1.77664e-06	2.49468e-05	casein kinase 2, beta polypeptide
72754	Arhgef10l	15.247	8.14	0.894	1.78268e-06	2.50164e-05	Rho guanine nucleotide exchange factor (GEF) 10-like
68952	Fam57b	0.098	0.858	-3.165	1.79537e-06	2.51794e-05	family with sequence similarity 57, member B
73692	2410089E03Rik	3.817	2.309	0.726	1.80212e-06	2.52589e-05	RIKEN cDNA 2410089E03 gene
100502742	1700007L15Rik	1.777	5.784	-1.676	1.80824e-06	2.53295e-05	RIKEN cDNA 1700007L15 gene
16400	Itga3	33.722	43.482	-0.366	1.81166e-06	2.53622e-05	integrin alpha 3
228602	4930402H24Rik	8.287	3.896	1.073	1.81789e-06	2.54248e-05	RIKEN cDNA 4930402H24 gene
67710	Polr2g	71.887	105.346	-0.551	1.81831e-06	2.54248e-05	polymerase (RNA) II (DNA directed) polypeptide G
67881	Mdp1	24.076	34.247	-0.509	1.82069e-06	2.54428e-05	magnesium-dependent phosphatase 1
18414	Osmr	3.581	5.96	-0.72	1.82253e-06	2.54532e-05	oncostatin M receptor
232875	Zscan18	2.749	1.21	1.173	1.83398e-06	2.55979e-05	zinc finger and SCAN domain containing 18
240832	Tor1aip2	13.461	16.803	-0.323	1.83616e-06	2.5613e-05	torsin A interacting protein 2
11464	Actc1	1.301	8.597	-2.754	1.83973e-06	2.56474e-05	actin, alpha, cardiac muscle 1
68041	Mid1ip1	131.203	99.968	0.392	1.84638e-06	2.57248e-05	Mid1 interacting protein 1 (gastrulation specific G12-like (zebrafish))
67388	1110008F13Rik	32.299	56.012	-0.784	1.85281e-06	2.57922e-05	RIKEN cDNA 1110008F13 gene
13481	Dpm2	37.505	58.712	-0.639	1.85343e-06	2.57922e-05	dolichol-phosphate (beta-D) mannosyltransferase 2
20779	Src	25.401	19.457	0.381	1.8612e-06	2.58849e-05	Rous sarcoma oncogene
209224	Enox2	6.343	9.88	-0.64	1.86326e-06	2.58981e-05	ecto-NOX disulfide-thiol exchanger 2
331474	Rgag4	10.733	18.888	-0.842	1.8661e-06	2.59221e-05	retrotransposon gag domain containing 4
100201	Tmem64	86.427	148.313	-0.815	1.88142e-06	2.61194e-05	transmembrane protein 64
14182	Fgfr1	19.148	11.898	0.682	1.89505e-06	2.6293e-05	fibroblast growth factor receptor 1
80904	Dtx3	66.988	44.739	0.576	1.90133e-06	2.63644e-05	deltex 3 homolog (Drosophila)
70059	Degs2	4.06	7.278	-0.854	1.92437e-06	2.66558e-05	degenerative spermatocyte homolog 2 (Drosophila), lipid desaturase
231130	Tnip2	9.489	5.926	0.693	1.92554e-06	2.66558e-05	TNFAIP3 interacting protein 2
319190	Hist2h2be	6.986	11.429	-0.69	1.92577e-06	2.66558e-05	histone cluster 2, H2be
20194	S100a10	145.647	100.822	0.534	1.93794e-06	2.68084e-05	S100 calcium binding protein A10 (calpactin)
65973	Asph	4.41	2.222	0.979	1.94112e-06	2.68365e-05	aspartate-beta-hydroxylase
NA	NA	23.125	12.326	0.907	1.95662e-06	2.70347e-05	NA
271813	Agbl2	3.565	0.857	2.021	1.98628e-06	2.74069e-05	ATP/GTP binding protein-like 2
21916	Tmod1	10.733	3.979	1.374	1.98708e-06	2.74069e-05	tropomodulin 1
NA	NA	5.555	2.953	0.902	1.98699e-06	2.74069e-05	NA
14797	Aes	129.184	184.737	-0.512	1.99959e-06	2.75632e-05	amino-terminal enhancer of split
13214	Defb1	107.675	44.383	1.23	2.02777e-06	2.79351e-05	defensin beta 1
13680	Ddx19a	12.071	8.105	0.577	2.07118e-06	2.85155e-05	DEAD (Asp-Glu-Ala-Asp) box polypeptide 19a
218811	Sec24c	53.086	68.2	-0.361	2.07235e-06	2.85155e-05	Sec24 related gene family, member C (S. cerevisiae)
620807	Mup6	16.608	79.577	-2.522	2.08322e-06	2.86482e-05	major urinary protein 6
100503565	Gm9926	2.712	0.815	1.702	2.10239e-06	2.88948e-05	predicted gene 9926
68499	Mrpl53	52.136	77.363	-0.569	2.11598e-06	2.90645e-05	mitochondrial ribosomal protein L53
78748	Rassf10	1.787	0.626	1.498	2.13909e-06	2.93646e-05	Ras association (RalGDS/AF-6) domain family (N-terminal) member 10
68087	Dcakd	47.334	34.431	0.46	2.14336e-06	2.9406e-05	dephospho-CoA kinase domain containing
14375	Xrcc6	10.906	15.238	-0.482	2.14567e-06	2.94205e-05	X-ray repair complementing defective repair in Chinese hamster cells 6
67391	Fundc2	19.169	13.577	0.495	2.14964e-06	2.94575e-05	FUN14 domain containing 2
239250	Slitrk6	1.941	0.29	2.668	2.15551e-06	2.95206e-05	SLIT and NTRK-like family, member 6
209027	Pycr1	0.307	0.914	-1.565	2.15944e-06	2.95571e-05	pyrroline-5-carboxylate reductase 1
NA	NA	0.695	3.657	-2.475	2.16514e-06	2.96177e-05	NA
225929	Patl1	12.258	8.209	0.578	2.16671e-06	2.96219e-05	protein associated with topoisomerase II homolog 1 (yeast)
15460	Hr	15.365	8.972	0.768	2.16959e-06	2.96265e-05	hairless
16886	Limk2	21.073	13.768	0.598	2.16934e-06	2.96265e-05	LIM motif-containing protein kinase 2
72017	Cyb5r1	13.478	20.888	-0.624	2.18459e-06	2.98139e-05	cytochrome b5 reductase 1
20897	Stra6	6.732	1.013	2.682	2.21226e-06	3.01739e-05	stimulated by retinoic acid gene 6
26557	Homer2	1.004	0.408	1.292	2.21384e-06	3.01778e-05	homer homolog 2 (Drosophila)
243910	Nfkbid	1.083	0.312	1.725	2.22227e-06	3.02574e-05	nuclear factor of kappa light polypeptide gene enhancer in B cells inhibitor, delta
11816	Apoe	1460.63	828.738	0.799	2.22194e-06	3.02574e-05	apolipoprotein E
106565	Dlk2	7.784	3.711	1.069	2.24017e-06	3.04655e-05	delta-like 2 homolog (Drosophila)
11987	Slc7a1	38.668	65.694	-0.794	2.23894e-06	3.04655e-05	solute carrier family 7 (cationic amino acid transporter, y+ system), member 1
22757	Zkscan5	5.109	7.098	-0.473	2.25631e-06	3.06671e-05	zinc finger with KRAB and SCAN domains 5
NA	NA	1024.38	2715.37	-1.405	2.25886e-06	3.0684e-05	NA
68337	Crip2	78.351	145.62	-0.92	2.26167e-06	3.07042e-05	cysteine rich protein 2
268297	Scml4	3.35	1.172	1.489	2.27451e-06	3.08606e-05	sex comb on midleg-like 4 (Drosophila)
230145	Galnt12	43.413	31.1	0.482	2.27833e-06	3.08945e-05	UDP-N-acetyl-alpha-D-galactosamine:polypeptide N-acetylgalactosaminyltransferase 12
234673	Ces2e	0.829	2.226	-1.474	2.28238e-06	3.09315e-05	carboxylesterase 2E
20620	Plk2	4.404	10.956	-1.4	2.29182e-06	3.10413e-05	polo-like kinase 2
16593	Klc1	13.63	16.885	-0.309	2.31736e-06	3.1369e-05	kinesin light chain 1
212919	Kctd7	3.574	7.934	-1.188	2.32233e-06	3.14181e-05	potassium channel tetramerisation domain containing 7
17395	Mmp9	1.736	0.475	1.834	2.32454e-06	3.14298e-05	matrix metallopeptidase 9
320011	Uggt1	20.633	31.031	-0.594	2.33242e-06	3.15181e-05	UDP-glucose glycoprotein glucosyltransferase 1
56219	Extl1	0.744	2.085	-1.507	2.33623e-06	3.15511e-05	exostoses (multiple)-like 1
27965	Spg21	21.707	27.109	-0.322	2.33757e-06	3.15511e-05	spastic paraplegia 21 homolog (human)
75029	Purg	5.233	1.786	1.498	2.34735e-06	3.16648e-05	purine-rich element binding protein G
104303	Arl1	32.967	45.086	-0.457	2.35728e-06	3.17804e-05	ADP-ribosylation factor-like 1
108735	Sft2d2	30.464	41.749	-0.456	2.37634e-06	3.20189e-05	SFT2 domain containing 2
12552	Cdh11	3.425	1.612	1.059	2.38706e-06	3.20892e-05	cadherin 11
72313	Fryl	10.455	17.788	-0.772	2.38659e-06	3.20892e-05	furry homolog-like (Drosophila)
17855	Mvk	15.009	23.09	-0.607	2.38546e-06	3.20892e-05	mevalonate kinase
268420	Alkbh5	25.446	31.617	-0.314	2.38649e-06	3.20892e-05	alkB, alkylation repair homolog 5 (E. coli)
93686	Rbfox2	9.367	7.036	0.41	2.39493e-06	3.21764e-05	RNA binding protein, fox-1 homolog (C. elegans) 2
103988	Gck	2.097	0.346	2.441	2.39979e-06	3.22232e-05	glucokinase
230734	Yrdc	14.268	22.245	-0.637	2.40236e-06	3.22392e-05	yrdC domain containing (E.coli)
21812	Tgfbr1	50.63	24.637	1.01	2.40722e-06	3.22672e-05	transforming growth factor, beta receptor I
12050	Bcl2l2	25.869	32.611	-0.337	2.406e-06	3.22672e-05	BCL2-like 2
11735	Ank3	12.827	8.221	0.643	2.4237e-06	3.24695e-05	ankyrin 3, epithelial
NA	NA	41.556	30.262	0.456	2.43507e-06	3.26032e-05	NA
277753	Cyp4a12a	1.111	0.035	4.906	2.44697e-06	3.27154e-05	cytochrome P450, family 4, subfamily a, polypeptide 12a
19376	Rab34	21.683	9.939	1.095	2.44767e-06	3.27154e-05	RAB34, member RAS oncogene family
23874	Farsb	20.374	25.231	-0.308	2.44673e-06	3.27154e-05	phenylalanyl-tRNA synthetase, beta subunit
231986	Jazf1	2.505	1.02	1.307	2.47725e-06	3.30373e-05	JAZF zinc finger 1
110198	Akr7a5	77.786	141.507	-0.888	2.47607e-06	3.30373e-05	aldo-keto reductase family 7, member A5 (aflatoxin aldehyde reductase)
270198	Pfkfb4	19.511	12.894	0.583	2.475e-06	3.30373e-05	6-phosphofructo-2-kinase/fructose-2,6-biphosphatase 4
54616	Extl3	16.041	11.468	0.483	2.47741e-06	3.30373e-05	exostoses (multiple)-like 3
110119	Mpi	33.147	21.665	0.609	2.48027e-06	3.30566e-05	mannose phosphate isomerase
214968	Sema6d	0.788	1.684	-1.084	2.50412e-06	3.33554e-05	sema domain, transmembrane domain (TM), and cytoplasmic domain, (semaphorin) 6D
69754	Fbxo7	18.296	24.376	-0.417	2.51036e-06	3.34195e-05	F-box protein 7
NA	NA	16.474	25.536	-0.654	2.52358e-06	3.35762e-05	NA
72267	Lrrc8e	1.624	0.595	1.433	2.53438e-06	3.37008e-05	leucine rich repeat containing 8 family, member E
21821	Ift88	14.785	7.162	1.021	2.54306e-06	3.37969e-05	intraflagellar transport 88
20841	Zfp143	6.065	4.147	0.55	2.56779e-06	3.41061e-05	zinc finger protein 143
56458	Foxo1	10.25	7.561	0.445	2.58059e-06	3.42566e-05	forkhead box O1
207781	C2cd2	3.196	1.622	0.985	2.58527e-06	3.42992e-05	C2 calcium-dependent domain containing 2
17105	Lyz2	59.224	31.011	0.923	2.5999e-06	3.44551e-05	lysozyme 2
228714	Csrp2bp	12.516	9.178	0.444	2.59997e-06	3.44551e-05	cysteine and glycine-rich protein 2 binding protein
16000	Igf1	7.839	2.629	1.537	2.61086e-06	3.45799e-05	insulin-like growth factor 1
58865	Tdh	0.135	0	2.624	2.61315e-06	3.45906e-05	L-threonine dehydrogenase
NA	NA	3.61	5.937	-0.736	2.62044e-06	3.46674e-05	NA
72373	Psca	4.977	0.289	4.112	2.62979e-06	3.47713e-05	prostate stem cell antigen
239570	Ttc38	19.009	31.096	-0.719	2.64348e-06	3.49325e-05	tetratricopeptide repeat domain 38
330323	Fam188b	3.751	1.758	1.081	2.65689e-06	3.50899e-05	family with sequence similarity 188, member B
66451	2610528J11Rik	15.95	39.653	-1.421	2.67069e-06	3.52522e-05	RIKEN cDNA 2610528J11 gene
66520	2610001J05Rik	19.546	27.404	-0.505	2.67495e-06	3.52885e-05	RIKEN cDNA 2610001J05 gene
70601	Ecd	16.8	21.049	-0.326	2.67959e-06	3.53297e-05	ecdysoneless homolog (Drosophila)
18753	Prkcd	40.823	33.166	0.298	2.69729e-06	3.55431e-05	protein kinase C, delta
18807	Pld3	138.703	105.15	0.397	2.70565e-06	3.56331e-05	phospholipase D family, member 3
NA	NA	20.263	29.272	-0.531	2.70877e-06	3.5654e-05	NA
74430	4930452B06Rik	4.472	1.588	1.487	2.71334e-06	3.56941e-05	RIKEN cDNA 4930452B06 gene
NA	NA	0.247	0.962	-1.939	2.74238e-06	3.60558e-05	NA
237222	Ofd1	5.462	9.286	-0.78	2.74422e-06	3.60596e-05	oral-facial-digital syndrome 1 gene homolog (human)
56495	Asna1	57.029	42.115	0.432	2.74601e-06	3.60628e-05	arsA arsenite transporter, ATP-binding, homolog 1 (bacterial)
100087	Kti12	9.199	15.536	-0.759	2.75208e-06	3.61222e-05	KTI12 homolog, chromatin associated (S. cerevisiae)
13717	Eln	15.075	26.78	-0.827	2.76574e-06	3.62631e-05	elastin
67967	Pold3	13.574	9.676	0.485	2.76592e-06	3.62631e-05	polymerase (DNA-directed), delta 3, accessory subunit
74624	4930429D17Rik	0.577	1.621	-1.476	2.78822e-06	3.65245e-05	RIKEN cDNA 4930429D17 gene
237926	Rsad1	5.131	2.808	0.863	2.78899e-06	3.65245e-05	radical S-adenosyl methionine domain containing 1
68626	Elac2	11.392	14.364	-0.331	2.81622e-06	3.68604e-05	elaC homolog 2 (E. coli)
66961	Neat1	732.82	451.316	0.694	2.81845e-06	3.68689e-05	nuclear paraspeckle assembly transcript 1 (non-protein coding)
55925	Syt8	1.072	0.202	2.243	2.83268e-06	3.70344e-05	synaptotagmin VIII
209497	Tmem164	48.241	62.618	-0.376	2.8474e-06	3.72059e-05	transmembrane protein 164
57440	Ehd3	22.896	36.521	-0.691	2.8518e-06	3.72426e-05	EH-domain containing 3
232187	Smyd5	7.858	12.299	-0.638	2.88602e-06	3.76684e-05	SET and MYND domain containing 5
13244	Degs1	71.471	46.387	0.616	2.92058e-06	3.80981e-05	degenerative spermatocyte homolog 1 (Drosophila)
17524	Mpp1	8.491	3.349	1.326	2.93241e-06	3.8231e-05	membrane protein, palmitoylated
27052	Aoah	2.215	0.701	1.594	2.95051e-06	3.84457e-05	acyloxyacyl hydrolase
56279	Fam69b	3.975	9.486	-1.275	2.95328e-06	3.84526e-05	family with sequence similarity 69, member B
20520	Slc22a5	14.395	6.684	1.08	2.95434e-06	3.84526e-05	solute carrier family 22 (organic cation transporter), member 5
74442	Sgms2	27.009	40.043	-0.583	2.96367e-06	3.85524e-05	sphingomyelin synthase 2
72149	Strada	11.449	16.023	-0.481	2.98472e-06	3.88047e-05	STE20-related kinase adaptor alpha
269704	Zfp664	23.35	28.739	-0.301	3.00603e-06	3.90599e-05	zinc finger protein 664
619321	9530052E02Rik	0.113	0.959	-2.801	3.01135e-06	3.91073e-05	RIKEN cDNA 9530052E02 gene
72585	Lypd1	0.134	0	2.752	3.07561e-06	3.98531e-05	Ly6/Plaur domain containing 1
93843	Pnck	4.388	1.846	1.243	3.07545e-06	3.98531e-05	pregnancy upregulated non-ubiquitously expressed CaM kinase
217333	Trim47	17.125	8.715	0.959	3.07255e-06	3.98531e-05	tripartite motif-containing 47
15416	Hoxb8	93.347	133.907	-0.52	3.0745e-06	3.98531e-05	homeobox B8
12799	Cnp	10.701	15.33	-0.52	3.09652e-06	4.01018e-05	2',3'-cyclic nucleotide 3' phosphodiesterase
68705	Gtf2f2	24.883	15.794	0.647	3.13681e-06	4.06011e-05	general transcription factor IIF, polypeptide 2
27392	Pign	7.551	12.558	-0.727	3.13978e-06	4.0617e-05	phosphatidylinositol glycan anchor biosynthesis, class N
21815	Tgif1	21.197	13.452	0.65	3.15231e-06	4.07565e-05	TGFB-induced factor homeobox 1
21802	Tgfa	7.291	2.844	1.339	3.16446e-06	4.08909e-05	transforming growth factor alpha
104416	Bap1	23.199	18.853	0.299	3.16736e-06	4.09058e-05	Brca1 associated protein 1
74504	Fam53a	11.254	14.798	-0.396	3.17262e-06	4.0951e-05	family with sequence similarity 53, member A
20193	S100a1	87.303	158.842	-0.858	3.17453e-06	4.09531e-05	S100 calcium binding protein A1
NA	NA	4.222	12.681	-1.624	3.18031e-06	4.09605e-05	NA
100504637	Gm20324	1.623	4.952	-1.62	3.17901e-06	4.09605e-05	predicted gene, 20324
66294	Fam3a	28.828	38.979	-0.427	3.18037e-06	4.09605e-05	family with sequence similarity 3, member A
71169	Nbas	6.856	10.157	-0.568	3.18285e-06	4.09697e-05	neuroblastoma amplified sequence
69773	1810026J23Rik	19.472	24.947	-0.364	3.18987e-06	4.10375e-05	RIKEN cDNA 1810026J23 gene
50905	Il17rb	10.531	4.183	1.323	3.20621e-06	4.12249e-05	interleukin 17 receptor B
13483	Dpp6	0.843	0.135	2.741	3.20813e-06	4.1227e-05	dipeptidylpeptidase 6
72899	Macrod2	1.517	2.535	-0.775	3.21323e-06	4.12698e-05	MACRO domain containing 2
16480	Jup	71.003	55.455	0.355	3.23279e-06	4.14981e-05	junction plakoglobin
329416	Nostrin	0.681	2.279	-1.745	3.26324e-06	4.1866e-05	nitric oxide synthase trafficker
14205	Figf	2.902	6.21	-1.099	3.27065e-06	4.19381e-05	c-fos induced growth factor
381903	Alg8	6.004	10.502	-0.8	3.28177e-06	4.20344e-05	asparagine-linked glycosylation 8 (alpha-1,3-glucosyltransferase)
12959	Cryba4	427.139	717.173	-0.746	3.28145e-06	4.20344e-05	crystallin, beta A4
635253	Usp51	4.743	1.228	1.86	3.33868e-06	4.27399e-05	ubiquitin specific protease 51
26373	Clcn7	39.601	57.57	-0.552	3.34839e-06	4.28406e-05	chloride channel 7
118449	Synpo2	2.713	1.608	0.733	3.35197e-06	4.2863e-05	synaptopodin 2
56190	Rbm38	13.252	5.481	1.266	3.35442e-06	4.28708e-05	RNA binding motif protein 38
NA	NA	13.959	20.634	-0.558	3.36356e-06	4.29641e-05	NA
73813	Fam83e	0.376	1.534	-2.034	3.3658e-06	4.29692e-05	family with sequence similarity 83, member E
11606	Agt	84.018	10.873	2.73	3.38937e-06	4.31992e-05	angiotensinogen (serpin peptidase inhibitor, clade A, member 8)
15473	Hrsp12	52.418	30.074	0.798	3.38909e-06	4.31992e-05	heat-responsive protein 12
16897	Llgl1	12.615	16.566	-0.395	3.38894e-06	4.31992e-05	lethal giant larvae homolog 1 (Drosophila)
104175	Sbk1	31.215	42.132	-0.432	3.42849e-06	4.3674e-05	SH3-binding kinase 1
73670	Defb30	26.22	62.414	-1.34	3.44894e-06	4.39105e-05	defensin beta 30
231440	Parm1	7.27	2.745	1.376	3.45309e-06	4.39394e-05	prostate androgen-regulated mucin-like protein 1
229474	Fhdc1	3.959	2.364	0.755	3.45938e-06	4.39954e-05	FH2 domain containing 1
107823	Whsc1	6.559	10.304	-0.656	3.46819e-06	4.40834e-05	Wolf-Hirschhorn syndrome candidate 1 (human)
100503021	Gm19510	2.467	0.618	1.875	3.48828e-06	4.43114e-05	predicted gene, 19510
116732	Tsga13	5.869	18.021	-1.695	3.48993e-06	4.43114e-05	testis specific gene A13
211914	Asap2	12.645	6.536	0.91	3.49315e-06	4.43283e-05	ArfGAP with SH3 domain, ankyrin repeat and PH domain 2
24109	Ubl3	66.828	88.513	-0.399	3.51278e-06	4.45531e-05	ubiquitin-like 3
22018	Tpo	0.016	0.21	-3.101	3.51725e-06	4.45856e-05	thyroid peroxidase
NA	NA	0.518	0.089	2.368	3.52731e-06	4.46889e-05	NA
73845	Ankrd42	7.082	2.876	1.276	3.53608e-06	4.47513e-05	ankyrin repeat domain 42
NA	NA	8.401	4.166	0.996	3.53568e-06	4.47513e-05	NA
13043	Cttn	44.202	54.78	-0.31	3.55254e-06	4.49352e-05	cortactin
57443	Fbxo3	12.835	17.184	-0.425	3.56688e-06	4.50922e-05	F-box protein 3
18040	Nefm	1.159	0.091	3.418	3.57528e-06	4.51739e-05	neurofilament, medium polypeptide
NA	NA	10.172	6.11	0.729	3.59777e-06	4.54335e-05	NA
12946	Cr1l	20.872	30.907	-0.554	3.61765e-06	4.56598e-05	complement component (3b/4b) receptor 1-like
320844	Amigo3	1.242	2.974	-1.236	3.63043e-06	4.57964e-05	adhesion molecule with Ig like domain 3
66191	Ier3ip1	29.416	43.239	-0.556	3.6353e-06	4.5833e-05	immediate early response 3 interacting protein 1
100163	Pafah2	65.135	110.87	-0.782	3.65356e-06	4.60384e-05	platelet-activating factor acetylhydrolase 2
68090	Yif1a	28.528	41.277	-0.525	3.66451e-06	4.61515e-05	Yip1 interacting factor homolog A (S. cerevisiae)
433256	Acsl5	24.486	18.006	0.442	3.67003e-06	4.6196e-05	acyl-CoA synthetase long-chain family member 5
407800	Ecm2	2.993	1.611	0.892	3.68903e-06	4.64102e-05	extracellular matrix protein 2, female organ and adipocyte specific
11861	Arl4a	11.786	3.329	1.748	3.69359e-06	4.64426e-05	ADP-ribosylation factor-like 4A
53414	Bysl	4.992	8.022	-0.668	3.71401e-06	4.66742e-05	bystin-like
12334	Capn2	31.882	23.821	0.422	3.73492e-06	4.69116e-05	calpain 2
19025	Ctsa	38.902	51.079	-0.391	3.73953e-06	4.69442e-05	cathepsin A
110197	Dgkg	9.229	16.123	-0.825	3.74711e-06	4.70142e-05	diacylglycerol kinase, gamma
243371	Lrrc61	8.591	13.273	-0.632	3.7514e-06	4.70427e-05	leucine rich repeat containing 61
269608	Plekhg5	10.915	16.306	-0.577	3.75714e-06	4.70893e-05	pleckstrin homology domain containing, family G (with RhoGef domain) member 5
171504	Apobr	13.696	7.102	0.919	3.80339e-06	4.76178e-05	apolipoprotein B receptor
66141	Ifitm3	162.418	278.906	-0.772	3.80325e-06	4.76178e-05	interferon induced transmembrane protein 3
52187	Rragd	5.467	2.054	1.382	3.81438e-06	4.77299e-05	Ras-related GTP binding D
11513	Adcy7	18.674	29.375	-0.653	3.82049e-06	4.77551e-05	adenylate cyclase 7
12181	Bop1	19.307	28.811	-0.574	3.81903e-06	4.77551e-05	block of proliferation 1
16665	Krt15	38.228	21.186	0.913	3.82763e-06	4.78187e-05	keratin 15
69798	1810044D09Rik	10.677	19.94	-0.897	3.84236e-06	4.79771e-05	RIKEN cDNA 1810044D09 gene
207175	Cetn4	7.743	2.07	1.824	3.84751e-06	4.80157e-05	centrin 4
20168	Rtn3	81.152	109.926	-0.447	3.85051e-06	4.80275e-05	reticulon 3
17159	Man2b1	61.065	45.166	0.431	3.85767e-06	4.8091e-05	mannosidase 2, alpha B1
68796	Tmem214	39.852	52.079	-0.384	3.86009e-06	4.80955e-05	transmembrane protein 214
241158	Ankmy1	0.394	1.432	-1.838	3.87176e-06	4.81894e-05	ankyrin repeat and MYND domain containing 1
18679	Phka1	7.783	12.843	-0.74	3.87054e-06	4.81894e-05	phosphorylase kinase alpha 1
66999	Med28	38.438	27.457	0.478	3.88873e-06	4.83749e-05	mediator complex subunit 28
99586	Dpyd	12.405	3.452	1.736	3.89963e-06	4.84846e-05	dihydropyrimidine dehydrogenase
11651	Akt1	29.539	40.706	-0.468	3.92673e-06	4.87956e-05	thymoma viral proto-oncogene 1
213556	Plekhh2	4.329	2.304	0.891	3.93423e-06	4.88627e-05	pleckstrin homology domain containing, family H (with MyTH4 domain) member 2
230810	Slc30a2	18.659	7.62	1.233	3.94082e-06	4.89186e-05	solute carrier family 30 (zinc transporter), member 2
240505	Cdc42bpg	12.069	18.267	-0.598	3.99252e-06	4.95255e-05	CDC42 binding protein kinase gamma (DMPK-like)
21887	Tle3	22.002	16.543	0.412	3.99596e-06	4.95255e-05	transducin-like enhancer of split 3, homolog of Drosophila E(spl)
52588	Tspan14	66.666	52.784	0.335	3.99608e-06	4.95255e-05	tetraspanin 14
22598	Slc6a18	0.297	0.025	3.825	4.00028e-06	4.95512e-05	solute carrier family 6 (neurotransmitter transporter), member 18
71805	Nup93	17.775	23.224	-0.397	4.004e-06	4.9571e-05	nucleoporin 93
246048	Chodl	0.213	0.011	3.101	4.01484e-06	4.96789e-05	chondrolectin
235135	Tmem45b	2.024	0.373	2.419	4.02061e-06	4.97239e-05	transmembrane protein 45b
232232	Hdac11	28.676	13.216	1.096	4.03905e-06	4.99255e-05	histone deacetylase 11
70551	Tmtc4	4.948	1.948	1.333	4.04247e-06	4.99413e-05	transmembrane and tetratricopeptide repeat containing 4
65967	Eefsec	5.999	9.389	-0.64	4.04647e-06	4.99643e-05	eukaryotic elongation factor, selenocysteine-tRNA-specific
64009	Syne1	22.612	58.242	-1.377	4.06478e-06	5.01372e-05	spectrin repeat containing, nuclear envelope 1
13855	Epn2	16.054	24.122	-0.586	4.06348e-06	5.01372e-05	epsin 2
18784	Pla2g5	11.794	48.693	-2.068	4.1015e-06	5.05635e-05	phospholipase A2, group V
16579	Kifap3	18.669	12.867	0.526	4.10809e-06	5.0618e-05	kinesin-associated protein 3
72828	Ubash3b	3.734	1.45	1.352	4.11344e-06	5.06304e-05	ubiquitin associated and SH3 domain containing, B
18798	Plcb4	3.679	8.294	-1.177	4.11184e-06	5.06304e-05	phospholipase C, beta 4
214058	Megf11	0.572	0.162	1.789	4.12029e-06	5.0688e-05	multiple EGF-like-domains 11
67588	Rnf41	9.027	11.941	-0.402	4.12832e-06	5.076e-05	ring finger protein 41
228536	Bahd1	13.461	17.677	-0.393	4.14636e-06	5.0955e-05	bromo adjacent homology domain containing 1
11443	Chrnb1	12.534	6.076	1.018	4.16118e-06	5.10806e-05	cholinergic receptor, nicotinic, beta polypeptide 1 (muscle)
381668	Fbrsl1	21.833	14.513	0.582	4.16314e-06	5.10806e-05	fibrosin-like 1
75625	Mageh1	45.383	31.165	0.527	4.16216e-06	5.10806e-05	melanoma antigen, family H, 1
140570	Plxnb2	52.668	37.461	0.486	4.17085e-06	5.11483e-05	plexin B2
101490	Inpp5f	7.179	13.41	-0.901	4.20362e-06	5.15231e-05	inositol polyphosphate-5-phosphatase F
330319	Wipf3	85.354	43.663	0.919	4.22819e-06	5.1797e-05	WAS/WASL interacting protein family, member 3
102747	Lrrc49	3.704	1.784	1.035	4.23184e-06	5.18145e-05	leucine rich repeat containing 49
212892	Rsph4a	14.565	2.749	2.313	4.25951e-06	5.21194e-05	radial spoke head 4 homolog A (Chlamydomonas)
72168	Aifm3	2.131	0.479	2.056	4.26121e-06	5.21194e-05	apoptosis-inducing factor, mitochondrion-associated 3
52633	Nit2	19.887	11.39	0.804	4.26395e-06	5.21257e-05	nitrilase family, member 2
243219	2900026A02Rik	18.891	12.291	0.611	4.2682e-06	5.21503e-05	RIKEN cDNA 2900026A02 gene
16578	Kif9	9.237	2.259	1.944	4.30768e-06	5.26051e-05	kinesin family member 9
54645	Gripap1	15.67	21.397	-0.456	4.32094e-06	5.27394e-05	GRIP1 associated protein 1
223691	Eif3l	86.673	109.626	-0.338	4.32859e-06	5.28052e-05	eukaryotic translation initiation factor 3, subunit L
11781	Ap4m1	10.56	6.37	0.726	4.33101e-06	5.28072e-05	adaptor-related protein complex AP-4, mu 1
276770	Eif5a	79.1	112.309	-0.502	4.3503e-06	5.30146e-05	eukaryotic translation initiation factor 5A
17129	Smad5	16.987	22.729	-0.424	4.35826e-06	5.30839e-05	SMAD family member 5
NA	NA	7.862	5.46	0.529	4.37136e-06	5.32157e-05	NA
105663	Thtpa	11.465	15.486	-0.431	4.38918e-06	5.34048e-05	thiamine triphosphatase
235567	Dnajc13	16.733	10.921	0.615	4.39302e-06	5.34236e-05	DnaJ (Hsp40) homolog, subfamily C, member 13
21944	Tnfsf12	4.936	2.484	0.964	4.40506e-06	5.35421e-05	tumor necrosis factor (ligand) superfamily, member 12
234094	Arhgef10	10.928	8.143	0.43	4.44198e-06	5.39627e-05	Rho guanine nucleotide exchange factor (GEF) 10
66841	Etfdh	30.39	23.364	0.378	4.46064e-06	5.41613e-05	electron transferring flavoprotein, dehydrogenase
207920	Esrp1	37.721	54.498	-0.535	4.47071e-06	5.42553e-05	epithelial splicing regulatory protein 1
209378	Itih5	10.458	6.281	0.737	4.4736e-06	5.42621e-05	inter-alpha (globulin) inhibitor H5
11856	Arhgap6	1.641	0.673	1.227	4.48841e-06	5.44135e-05	Rho GTPase activating protein 6
20411	Sorbs1	24.525	18.193	0.428	4.52114e-06	5.47818e-05	sorbin and SH3 domain containing 1
13039	Ctsl	286.7	160.253	0.833	4.53473e-06	5.4918e-05	cathepsin L
21881	Tkt	113.702	84.45	0.423	4.55778e-06	5.51685e-05	transketolase
76233	Dnttip1	25.255	33.836	-0.422	4.58112e-06	5.54222e-05	deoxynucleotidyltransferase, terminal, interacting protein 1
13487	Slc26a3	16.329	3.852	1.991	4.5885e-06	5.54567e-05	solute carrier family 26, member 3
227638	Qsox2	14.039	19.546	-0.486	4.58871e-06	5.54567e-05	quiescin Q6 sulfhydryl oxidase 2
16570	Kif3c	4.793	2.825	0.734	4.59748e-06	5.55339e-05	kinesin family member 3C
12234	Btrc	9.619	13.349	-0.475	4.60661e-06	5.56154e-05	beta-transducin repeat containing protein
66701	Spryd4	11.317	5.926	0.911	4.61878e-06	5.57334e-05	SPRY domain containing 4
71111	Gpr39	4.507	8.243	-0.882	4.63393e-06	5.58874e-05	G protein-coupled receptor 39
234852	Chmp1a	41.112	53.918	-0.39	4.66118e-06	5.6187e-05	charged multivesicular body protein 1A
73916	Ift57	11.716	5.856	0.995	4.66516e-06	5.62059e-05	intraflagellar transport 57
208151	Tmem132b	9.588	2.891	1.634	4.67641e-06	5.63124e-05	transmembrane protein 132B
108083	Pip4k2b	14.267	21.169	-0.592	4.69656e-06	5.65259e-05	phosphatidylinositol-5-phosphate 4-kinase, type II, beta
67725	Nudt13	12.486	8.012	0.624	4.7099e-06	5.66572e-05	nudix (nucleoside diphosphate linked moiety X)-type motif 13
29815	Bcar3	5.134	2.675	0.924	4.71816e-06	5.67273e-05	breast cancer anti-estrogen resistance 3
16923	Sh2b3	8.85	12.683	-0.516	4.72363e-06	5.67638e-05	SH2B adaptor protein 3
18145	Npc1	15.951	8.92	0.806	4.73124e-06	5.68261e-05	Niemann-Pick type C1
22693	Zfp30	1.705	0.828	1.025	4.78641e-06	5.74591e-05	zinc finger protein 30
105727	Slc38a1	4.513	1.782	1.301	4.80557e-06	5.76594e-05	solute carrier family 38, member 1
18951	Sept5	7.077	2.573	1.469	4.83623e-06	5.79975e-05	septin 5
66905	Plin3	55.39	39.926	0.472	4.84312e-06	5.80503e-05	perilipin 3
80876	Ifitm2	136.169	228.392	-0.737	4.84663e-06	5.80625e-05	interferon induced transmembrane protein 2
212448	9330159F19Rik	5.236	13.27	-1.383	4.84971e-06	5.80697e-05	RIKEN cDNA 9330159F19 gene
268977	Ltbp1	3.47	1.601	1.123	4.85356e-06	5.8086e-05	latent transforming growth factor beta binding protein 1
56418	Ykt6	38.124	47.54	-0.318	4.88933e-06	5.8484e-05	YKT6 homolog (S. Cerevisiae)
56693	Crtap	20.301	10.507	0.962	4.90755e-06	5.86719e-05	cartilage associated protein
27267	Cars	12.165	15.833	-0.381	4.91457e-06	5.87257e-05	cysteinyl-tRNA synthetase
239845	Gpr156	0.298	0.892	-1.568	4.98306e-06	5.94865e-05	G protein-coupled receptor 156
94249	Slc24a3	7.756	4.112	0.907	4.9851e-06	5.94865e-05	solute carrier family 24 (sodium/potassium/calcium exchanger), member 3
18514	Pbx1	11.317	8.157	0.471	4.98588e-06	5.94865e-05	pre B cell leukemia homeobox 1
226025	Trpm3	4.74	14.866	-1.644	4.99585e-06	5.9575e-05	transient receptor potential cation channel, subfamily M, member 3
114874	Ddhd1	11.291	8.929	0.34	5.0102e-06	5.97155e-05	DDHD domain containing 1
22376	Was	8.479	16.219	-0.982	5.0288e-06	5.99067e-05	Wiskott-Aldrich syndrome homolog (human)
78809	4930562C15Rik	0.266	0.007	3.96	5.06219e-06	6.02736e-05	RIKEN cDNA 4930562C15 gene
232227	Iqsec1	8.69	5.012	0.782	5.09869e-06	6.06463e-05	IQ motif and Sec7 domain 1
53618	Fut8	17.443	27.615	-0.662	5.09781e-06	6.06463e-05	fucosyltransferase 8
66915	Myeov2	92.542	141.065	-0.604	5.10751e-06	6.07203e-05	myeloma overexpressed 2
NA	NA	3.412	0.225	4.292	5.13726e-06	6.10429e-05	NA
12176	Bnip3	13.003	5.757	1.126	5.1403e-06	6.10479e-05	BCL2/adenovirus E1B interacting protein 3
NA	NA	13.828	20.997	-0.604	5.15163e-06	6.11514e-05	NA
393082	Mettl7a2	8.911	18.671	-1.077	5.17191e-06	6.13609e-05	methyltransferase like 7A2
12389	Cav1	70.175	30.609	1.142	5.18351e-06	6.14673e-05	caveolin 1, caveolae protein
27999	Fam3c	131.392	74.241	0.797	5.19189e-06	6.15062e-05	family with sequence similarity 3, member C
66704	Rbm4b	6.145	4.032	0.613	5.19206e-06	6.15062e-05	RNA binding motif protein 4B
53324	Nptx2	2.821	22.667	-2.823	5.22504e-06	6.18654e-05	neuronal pentraxin 2
67542	Cog6	22.305	29.189	-0.397	5.22788e-06	6.18676e-05	component of oligomeric golgi complex 6
104009	Qsox1	29.75	45.209	-0.606	5.23807e-06	6.19569e-05	quiescin Q6 sulfhydryl oxidase 1
193838	Eme2	11.478	17.903	-0.64	5.2498e-06	6.20345e-05	essential meiotic endonuclease 1 homolog 2 (S. pombe)
20852	Stat6	28.817	22.814	0.335	5.24995e-06	6.20345e-05	signal transducer and activator of transcription 6
68027	Tmem178	0.91	0.088	3.104	5.26846e-06	6.2165e-05	transmembrane protein 178
77305	Wdr82	28.729	20.863	0.461	5.26899e-06	6.2165e-05	WD repeat domain containing 82
17125	Smad1	22.38	17.904	0.318	5.2687e-06	6.2165e-05	SMAD family member 1
547127	Tmem181b-ps	2.751	1.771	0.635	5.27534e-06	6.22085e-05	transmembrane protein 181B, pseudogene
21844	Tiam1	0.924	1.776	-0.947	5.28862e-06	6.23147e-05	T cell lymphoma invasion and metastasis 1
107022	Gramd3	20.849	12.35	0.727	5.28968e-06	6.23147e-05	GRAM domain containing 3
20500	Slc13a2	14.428	27.708	-0.961	5.29643e-06	6.23627e-05	solute carrier family 13 (sodium-dependent dicarboxylate transporter), member 2
12291	Cacna1g	1.239	0.501	1.297	5.29924e-06	6.23642e-05	calcium channel, voltage-dependent, T type, alpha 1G subunit
18619	Penk	93.113	47.745	0.961	5.30709e-06	6.24252e-05	preproenkephalin
56741	Igdcc4	1.515	0.565	1.48	5.32827e-06	6.26427e-05	immunoglobulin superfamily, DCC subclass, member 4
140500	Acap3	5.312	7.817	-0.561	5.33618e-06	6.26743e-05	ArfGAP with coiled-coil, ankyrin repeat and PH domains 3
102607	Snx19	11.657	14.97	-0.361	5.33632e-06	6.26743e-05	sorting nexin 19
53333	Tomm40	21.278	30.622	-0.52	5.34183e-06	6.27073e-05	translocase of outer mitochondrial membrane 40 homolog (yeast)
76187	Adhfe1	6.628	2.328	1.462	5.36239e-06	6.29171e-05	alcohol dehydrogenase, iron containing, 1
14381	G6pdx	74.249	104.771	-0.506	5.36876e-06	6.29602e-05	glucose-6-phosphate dehydrogenase X-linked
94242	Tinagl1	56.276	40.569	0.475	5.39412e-06	6.32258e-05	tubulointerstitial nephritis antigen-like 1
NA	NA	9.238	3.423	1.415	5.41177e-06	6.34008e-05	NA
15402	Hoxa5	13.016	6.447	1.008	5.42046e-06	6.34708e-05	homeobox A5
68059	Tm9sf2	100.95	131.229	-0.381	5.43234e-06	6.3578e-05	transmembrane 9 superfamily member 2
NA	NA	10.478	6.345	0.698	5.43569e-06	6.35853e-05	NA
18458	Pabpc1	73.296	94.115	-0.359	5.47935e-06	6.4064e-05	poly(A) binding protein, cytoplasmic 1
108156	Mthfd1	20.706	14.494	0.509	5.49107e-06	6.41688e-05	methylenetetrahydrofolate dehydrogenase (NADP+ dependent), methenyltetrahydrofolate cyclohydrolase, formyltetrahydrofolate synthase
14588	Gfra4	3.109	0.648	2.16	5.50101e-06	6.42207e-05	glial cell line derived neurotrophic factor family receptor alpha 4
[truncated: 5,686 more rows]

## Sheet: Table S2D
Supplementary Table S2D. DE genes in 40d old Dicer1 cKO vs. Ctr caput epididymidis
Entrez ID	Gene Symbol	cKO 40d CAP	Ctr 40d CAP	log2FC	p value	adj.p	Gene Description
24059	Slco2a1	35.4	10.344	1.771	2.59325e-13	2.08177e-09	solute carrier organic anion transporter family, member 2a1
12751	Tpp1	93.795	43.845	1.096	1.14437e-13	2.08177e-09	tripeptidyl peptidase I
73182	Pear1	20.486	10.065	1.024	2.67614e-13	2.08177e-09	platelet endothelial aggregation receptor 1
269060	Dagla	1.476	3.885	-1.392	3.77964e-13	2.20514e-09	diacylglycerol lipase, alpha
77673	Defb41	118.97	623.524	-2.388	8.87878e-13	3.67674e-09	defensin beta 41
276846	Pigs	43.318	21.51	1.01	9.45299e-13	3.67674e-09	phosphatidylinositol glycan anchor biosynthesis, class S
319594	Hif1an	27.184	10.885	1.325	3.12366e-12	1.04138e-08	hypoxia-inducible factor 1, alpha subunit inhibitor
66259	Camk2n1	22.395	8.404	1.407	9.80041e-12	2.8589e-08	calcium/calmodulin-dependent protein kinase II inhibitor 1
16779	Lamb2	73.703	49.552	0.573	3.56342e-11	9.23994e-08	laminin, beta 2
13347	Dffa	9.49	4.835	0.972	4.31218e-11	9.36807e-08	DNA fragmentation factor, alpha subunit
103694	Tmed4	156.201	252.543	-0.695	4.41568e-11	9.36807e-08	transmembrane emp24 protein transport domain containing 4
245049	Myrip	0.345	1.862	-2.441	5.97294e-11	1.16159e-07	myosin VIIA and Rab interacting protein
74766	Yipf2	35.228	55.05	-0.647	7.05048e-11	1.26567e-07	Yip1 domain family, member 2
279766	Rhbdd3	37.087	85.685	-1.217	8.06343e-11	1.34412e-07	rhomboid domain containing 3
110006	Gusb	64.393	38.542	0.74	9.80002e-11	1.42939e-07	glucuronidase, beta
16179	Irak1	39.614	58.913	-0.573	9.56768e-11	1.42939e-07	interleukin-1 receptor-associated kinase 1
24057	Sh3yl1	16.438	32.348	-0.974	1.07749e-10	1.47915e-07	Sh3 domain YSC-like 1
665180	Clec2l	10.57	43.427	-2.07	1.32201e-10	1.62377e-07	C-type lectin domain family 2, member L
243819	Ppp6r1	83.753	49.7	0.752	1.25719e-10	1.62377e-07	protein phosphatase 6, regulatory subunit 1
18744	Pja1	75.71	138.297	-0.868	1.51141e-10	1.76359e-07	praja ring finger 1, E3 ubiquitin protein ligase
20277	Scnn1b	3.586	0.118	4.781	1.67981e-10	1.86674e-07	sodium channel, nonvoltage-gated 1 beta
54632	Ftsj1	8.393	14.745	-0.817	2.23851e-10	2.37455e-07	FtsJ homolog 1 (E. coli)
11841	Arf2	30.935	11.241	1.452	3.20234e-10	2.98932e-07	ADP-ribosylation factor 2
17454	Mov10	8.591	3.417	1.326	3.12373e-10	2.98932e-07	Moloney leukemia virus 10
11603	Agrn	65.44	35.567	0.88	3.12085e-10	2.98932e-07	agrin
106648	Cyp4f15	6.911	21.723	-1.674	3.34281e-10	3.00043e-07	cytochrome P450, family 4, subfamily f, polypeptide 15
12354	Car7	4.123	16.115	-1.999	3.61885e-10	3.12789e-07	carbonic anhydrase 7
16644	Kng1	0.722	0	6.313	3.8722e-10	3.22734e-07	kininogen 1
227327	B3gnt7	10.144	3.19	1.663	4.16986e-10	3.27391e-07	UDP-GlcNAc:betaGal beta-1,3-N-acetylglucosaminyltransferase 7
NA	NA	29.143	49.564	-0.778	4.20865e-10	3.27391e-07	NA
106877	Afap1l1	14.289	3.132	2.188	5.13021e-10	3.86206e-07	actin filament associated protein 1-like 1
72281	Sh2d4a	0.553	3.009	-2.425	5.67392e-10	4.13788e-07	SH2 domain containing 4A
50762	Fbxo6	8.439	15.485	-0.88	6.31061e-10	4.46275e-07	F-box protein 6
230459	Cyp2j13	4.521	1.187	1.92	7.16911e-10	4.92075e-07	cytochrome P450, family 2, subfamily j, polypeptide 13
21677	Tead2	35.441	15.504	1.196	7.50174e-10	5.00195e-07	TEA domain family member 2
11836	Araf	87.711	161.673	-0.884	8.22635e-10	5.33273e-07	v-raf murine sarcoma 3611 viral oncogene homolog
15450	Lipc	1.792	5.923	-1.715	9.19034e-10	5.53511e-07	lipase, hepatic
70887	Dmrtc1a	9.706	22.77	-1.26	9.32188e-10	5.53511e-07	DMRT-like family C1a
58180	Hic2	4.289	2.057	1.061	9.48727e-10	5.53511e-07	hypermethylated in cancer 2
14012	Mpzl2	17.284	28.195	-0.706	8.89502e-10	5.53511e-07	myelin protein zero-like 2
100503380	Snhg4	7.721	15.254	-0.974	1.04712e-09	5.96016e-07	small nucleolar RNA host gene 4
105348	Golm1	49.712	21.226	1.228	1.07326e-09	5.9635e-07	golgi membrane protein 1
NA	NA	184.729	941.705	-2.371	1.23601e-09	6.56855e-07	NA
20181	Rxra	13.564	18.056	-0.413	1.23845e-09	6.56855e-07	retinoid X receptor alpha
17105	Lyz2	60.994	21.144	1.536	1.26782e-09	6.57491e-07	lysozyme 2
28193	Reep3	35.844	20.674	0.795	1.2994e-09	6.59217e-07	receptor accessory protein 3
654464	Gm15386	276.497	911.581	-1.73	1.347e-09	6.68829e-07	predicted gene 15386
20334	Sec23a	33.692	15.527	1.116	1.37715e-09	6.69553e-07	SEC23A (S. cerevisiae)
243905	Zfp568	4.562	1.977	1.202	1.41094e-09	6.71983e-07	zinc finger protein 568
NA	NA	2.491	7.021	-1.477	1.54324e-09	7.20294e-07	NA
83675	Bicc1	19.022	5.263	1.866	1.67056e-09	7.64431e-07	bicaudal C homolog 1 (Drosophila)
68038	Chid1	27.259	42.491	-0.643	1.70435e-09	7.64893e-07	chitinase domain containing 1
66686	Dcbld1	22.089	7.15	1.624	1.83401e-09	7.92599e-07	discoidin, CUB and LCCL domain containing 1
15216	Hfe	7.816	2.808	1.474	1.82469e-09	7.92599e-07	hemochromatosis
67917	Zcchc3	9.468	5.081	0.894	1.87495e-09	7.95558e-07	zinc finger, CCHC domain containing 3
17476	Mpeg1	13.906	4.29	1.697	1.94467e-09	7.96189e-07	macrophage expressed gene 1
27053	Asns	11.624	21.298	-0.876	1.9438e-09	7.96189e-07	asparagine synthetase
16400	Itga3	34.845	23.3	0.581	2.10399e-09	8.46566e-07	integrin alpha 3
116914	Slc19a2	10.902	5.187	1.068	2.24724e-09	8.8888e-07	solute carrier family 19 (thiamine transporter), member 2
104681	Slc16a6	6.003	2.214	1.436	2.71388e-09	1.05556e-06	solute carrier family 16 (monocarboxylic acid transporters), member 6
66120	Fkbp11	30.599	74.045	-1.284	2.80408e-09	1.07277e-06	FK506 binding protein 11
237256	Zc3h12d	0.384	2.136	-2.523	3.02562e-09	1.13885e-06	zinc finger CCCH type containing 12D
16004	Igf2r	13.792	7.541	0.878	3.23811e-09	1.19949e-06	insulin-like growth factor 2 receptor
68385	Tlcd1	32.671	46.38	-0.51	3.33342e-09	1.2155e-06	TLC domain containing 1
85031	Pla1a	17.834	5.362	1.738	3.48104e-09	1.23141e-06	phospholipase A1 member A
69798	1810044D09Rik	19.998	40.914	-1.029	3.48257e-09	1.23141e-06	RIKEN cDNA 1810044D09 gene
223254	Farp1	31.836	19.93	0.672	3.61051e-09	1.25759e-06	FERM, RhoGEF (Arhgef) and pleckstrin domain protein 1 (chondrocyte-derived)
76088	Dock8	5.12	1.003	2.336	3.85976e-09	1.32463e-06	dedicator of cytokinesis 8
380714	Rph3al	8.724	2.332	1.942	4.51861e-09	1.52827e-06	rabphilin 3A-like (without C2 domains)
83554	Fstl3	4.89	25.621	-2.394	4.79903e-09	1.55889e-06	follistatin-like 3
328779	Hs3st6	18.816	6.516	1.52	4.80953e-09	1.55889e-06	heparan sulfate (glucosamine) 3-O-sulfotransferase 6
331480	Gm5126	2.768	6.213	-1.166	4.67631e-09	1.55889e-06	predicted pseudogene 5126
66805	Tspan1	20.419	79.268	-1.98	4.92252e-09	1.56847e-06	tetraspanin 1
27965	Spg21	21.689	30.086	-0.47	4.97349e-09	1.56847e-06	spastic paraplegia 21 homolog (human)
11593	Aga	43.426	64.759	-0.576	5.268e-09	1.63919e-06	aspartylglucosaminidase
14420	Galc	15.757	6.008	1.38	5.59027e-09	1.71658e-06	galactosylceramidase
319478	Cxxc4	1.143	0.204	2.452	5.95442e-09	1.80127e-06	CXXC finger 4
22275	Urod	58.988	108.168	-0.877	6.02044e-09	1.80127e-06	uroporphyrinogen decarboxylase
11810	Apobec1	6.085	2.878	1.076	6.55794e-09	1.93725e-06	apolipoprotein B mRNA editing enzyme, catalytic polypeptide 1
100689703	9330133O14Rik	5.46	9.638	-0.827	6.94701e-09	2.02653e-06	RIKEN cDNA 9330133O14 gene
108148	Galnt2	79.476	43.943	0.855	7.06131e-09	2.03444e-06	UDP-N-acetyl-alpha-D-galactosamine:polypeptide N-acetylgalactosaminyltransferase 2
75221	Dpp3	43.264	30.412	0.508	8.7545e-09	2.49151e-06	dipeptidylpeptidase 3
74559	Elovl7	6.105	2.023	1.598	9.07497e-09	2.5516e-06	ELOVL family member 7, elongation of long chain fatty acids (yeast)
112407	Egln3	11.796	3.875	1.603	1.04993e-08	2.91692e-06	egl-9 family hypoxia-inducible factor 3
54326	Elovl2	17.501	34.626	-0.985	1.0753e-08	2.95228e-06	elongation of very long chain fatty acids (FEN1/Elo2, SUR4/Elo3, yeast)-like 2
NA	NA	15.794	43.23	-1.444	1.08892e-08	2.9549e-06	NA
76742	Snx27	8.709	6.098	0.514	1.15579e-08	3.1003e-06	sorting nexin family member 27
22151	Tubb2a	23.863	8.307	1.527	1.18182e-08	3.13411e-06	tubulin, beta 2A class IIA
17295	Met	6.753	2.707	1.319	1.20086e-08	3.14054e-06	met proto-oncogene
NA	NA	2.14	4.951	-1.207	1.21116e-08	3.14054e-06	NA
100198	H6pd	27.092	17.595	0.622	1.28014e-08	3.28292e-06	hexose-6-phosphate dehydrogenase (glucose 1-dehydrogenase)
73844	Ankrd45	5.197	0.446	3.508	1.40045e-08	3.47683e-06	ankyrin repeat domain 45
21354	Tap1	15.96	8.883	0.852	1.39299e-08	3.47683e-06	transporter 1, ATP-binding cassette, sub-family B (MDR/TAP)
234875	Ttc13	31.492	20.008	0.655	1.38675e-08	3.47683e-06	tetratricopeptide repeat domain 13
13496	Arid3a	3.939	1.588	1.306	1.60034e-08	3.92457e-06	AT rich interactive domain 3A (BRIGHT-like)
55949	Eef1b2	168.082	232.845	-0.469	1.61443e-08	3.92457e-06	eukaryotic translation elongation factor 1 beta 2
75954	5033403H07Rik	20.051	77.183	-2.033	1.71496e-08	4.12598e-06	RIKEN cDNA 5033403H07 gene
15400	Hoxa3	9.471	3.773	1.323	1.76564e-08	4.12752e-06	homeobox A3
13435	Dnmt3a	12.3	6.669	0.888	1.76866e-08	4.12752e-06	DNA methyltransferase 3A
104771	Jkamp	23.904	17.103	0.482	1.74307e-08	4.12752e-06	JNK1/MAPK8-associated membrane protein
100504715	Tmppe	5.261	3.035	0.796	1.85166e-08	4.27843e-06	transmembrane protein with metallophosphoesterase domain
107527	Il1rl2	3.215	1.083	1.571	1.93374e-08	4.38133e-06	interleukin 1 receptor-like 2
232970	Phldb3	5.003	1.823	1.448	1.92622e-08	4.38133e-06	pleckstrin homology-like domain, family B, member 3
620709	Lcn6	240.451	949.149	-2.031	1.95281e-08	4.38199e-06	lipocalin 6
13610	S1pr3	2.355	13.672	-2.594	1.97673e-08	4.39343e-06	sphingosine-1-phosphate receptor 3
13723	Emb	73.7	14.046	2.446	2.08513e-08	4.45582e-06	embigin
52150	Kcnk6	2.384	0.785	1.59	2.08521e-08	4.45582e-06	potassium inwardly-rectifying channel, subfamily K, member 6
94187	Zfp423	1.115	3.28	-1.548	2.10027e-08	4.45582e-06	zinc finger protein 423
70380	Mospd1	31.012	84.271	-1.45	2.08185e-08	4.45582e-06	motile sperm domain containing 1
69771	1810019D21Rik	46.593	76.039	-0.704	2.05652e-08	4.45582e-06	RIKEN cDNA 1810019D21 gene
66350	Pla2g12a	59.893	92.92	-0.636	2.16647e-08	4.55485e-06	phospholipase A2, group XIIA
235533	Gk5	13.043	4.125	1.663	2.39193e-08	4.98398e-06	glycerol kinase 5 (putative)
52588	Tspan14	77.916	56.449	0.465	2.50063e-08	5.16436e-06	tetraspanin 14
20321	Frrs1	10.59	4.027	1.392	2.5543e-08	5.18037e-06	ferric-chelate reductase 1
68045	2700060E02Rik	29.886	42.386	-0.503	2.57498e-08	5.18037e-06	RIKEN cDNA 2700060E02 gene
50767	Pnpla6	28.318	20.119	0.495	2.54592e-08	5.18037e-06	patatin-like phospholipase domain containing 6
99151	Cercam	11.255	6.696	0.746	2.61011e-08	5.20617e-06	cerebral endothelial cell adhesion molecule
20442	St3gal1	12.521	4.481	1.495	2.63508e-08	5.21143e-06	ST3 beta-galactoside alpha-2,3-sialyltransferase 1
319767	Atp10b	72.846	13.817	2.424	2.70576e-08	5.30624e-06	ATPase, class V, type 10B
74770	Hhatl	0.912	10.574	-3.616	2.77183e-08	5.34596e-06	hedgehog acyltransferase-like
24074	Taf7	8.612	3.452	1.31	2.75263e-08	5.34596e-06	TAF7 RNA polymerase II, TATA box binding protein (TBP)-associated factor
226610	Fam78b	1.723	0.625	1.46	2.82633e-08	5.40639e-06	family with sequence similarity 78, member B
385643	Kng2	3.293	0.566	2.488	2.93412e-08	5.52206e-06	kininogen 2
30949	Lcmt1	36.438	54.353	-0.577	2.92069e-08	5.52206e-06	leucine carboxyl methyltransferase 1
66089	Rmnd5b	34.295	23.249	0.563	2.97753e-08	5.52599e-06	required for meiotic nuclear division 5 homolog B (S. cerevisiae)
268783	Mtmr12	11.265	7.933	0.506	2.98356e-08	5.52599e-06	myotubularin related protein 12
77980	Sbf1	21.777	14.876	0.555	3.05655e-08	5.57618e-06	SET binding factor 1
54126	Arhgef7	10.989	7.478	0.555	3.05845e-08	5.57618e-06	Rho guanine nucleotide exchange factor (GEF7)
210582	Coq10a	8.984	13.237	-0.561	3.08746e-08	5.58542e-06	coenzyme Q10 homolog A (yeast)
24100	Tpra1	26.409	38.485	-0.546	3.18919e-08	5.72509e-06	transmembrane protein, adipocyte asscociated 1
192292	Nrbp1	84.631	48.942	0.791	3.26607e-08	5.81835e-06	nuclear receptor binding protein 1
17886	Myh9	66.228	42.472	0.641	3.44797e-08	6.09585e-06	myosin, heavy polypeptide 9, non-muscle
67486	Polr3g	9.246	4.313	1.105	3.4752e-08	6.09781e-06	polymerase (RNA) III (DNA directed) polypeptide G
54397	Ppt2	90.134	49.304	0.87	3.5148e-08	6.12126e-06	palmitoyl-protein thioesterase 2
406217	Bex4	12.283	25.945	-1.081	3.6642e-08	6.27487e-06	brain expressed gene 4
58246	Slc35b4	44.528	28.602	0.644	3.68367e-08	6.27487e-06	solute carrier family 35, member B4
96979	Ptges2	15.928	23.578	-0.573	3.66542e-08	6.27487e-06	prostaglandin E synthase 2
53627	Porcn	14.612	8.618	0.759	3.78601e-08	6.40248e-06	porcupine homolog (Drosophila)
20357	Sema5b	1.412	4.019	-1.529	3.87433e-08	6.50469e-06	sema domain, seven thrombospondin repeats (type 1 and type 1-like), transmembrane domain (TM) and short cytoplasmic domain, (semaphorin) 5B
109901	Cela1	1.958	5.114	-1.41	4.23062e-08	7.00414e-06	chymotrypsin-like elastase family, member 1
433375	Creg1	152.614	82.141	0.894	4.23681e-08	7.00414e-06	cellular repressor of E1A-stimulated genes 1
56336	B4galt5	12.59	7.356	0.771	4.26185e-08	7.00414e-06	UDP-Gal:betaGlcNAc beta 1,4-galactosyltransferase, polypeptide 5
69354	Slc38a4	17.657	10.155	0.796	4.29331e-08	7.0065e-06	solute carrier family 38, member 4
56695	Pnkd	35.057	59.341	-0.761	4.35311e-08	7.05476e-06	paroxysmal nonkinesiogenic dyskinesia
23849	Klf6	16.988	8.447	1.005	4.46003e-08	7.12902e-06	Kruppel-like factor 6
328162	Trmt61a	4.348	8.11	-0.906	4.44206e-08	7.12902e-06	tRNA methyltransferase 61A
73707	Gucy2g	2.493	6.833	-1.442	4.58002e-08	7.22189e-06	guanylate cyclase 2g
12282	Hyou1	116.883	169.1	-0.533	4.55965e-08	7.22189e-06	hypoxia up-regulated 1
18145	Npc1	11.063	4.92	1.169	4.98765e-08	7.81186e-06	Niemann-Pick type C1
71323	Rassf8	18.526	9.105	1.033	5.07352e-08	7.84111e-06	Ras association (RalGDS/AF-6) domain family (N-terminal) member 8
NA	NA	63.821	88.198	-0.467	5.0407e-08	7.84111e-06	NA
209760	Tmc7	2.727	1.03	1.401	5.40921e-08	7.98954e-06	transmembrane channel-like gene family 7
58187	Cldn10	26.366	10.519	1.355	5.39042e-08	7.98954e-06	claudin 10
18515	Pbx2	41.47	25.302	0.717	5.4039e-08	7.98954e-06	pre B cell leukemia homeobox 2
17768	Mthfd2	66.125	105.628	-0.677	5.34912e-08	7.98954e-06	methylenetetrahydrofolate dehydrogenase (NAD+ dependent), methenyltetrahydrofolate cyclohydrolase
353190	Edc3	18.331	12.285	0.575	5.23085e-08	7.98954e-06	enhancer of mRNA decapping 3 homolog (S. cerevisiae)
64898	Lpin2	10.094	7.079	0.513	5.24736e-08	7.98954e-06	lipin 2
19934	Rpl22	115.383	159.598	-0.467	5.3535e-08	7.98954e-06	ribosomal protein L22
240892	Dusp27	0.334	1.47	-2.11	5.53763e-08	8.04403e-06	dual specificity phosphatase 27 (putative)
78891	Scyl1	53.202	86.258	-0.698	5.48315e-08	8.04403e-06	SCY1-like 1 (S. cerevisiae)
11820	App	138.059	103.855	0.41	5.54951e-08	8.04403e-06	amyloid beta (A4) precursor protein
78334	Cdk19	7.309	4.724	0.636	5.67576e-08	8.17625e-06	cyclin-dependent kinase 19
14226	Fkbp1b	19.593	9.149	1.103	5.75939e-08	8.24582e-06	FK506 binding protein 1b
170728	Rtn4ip1	7.375	11.299	-0.614	6.12053e-08	8.70944e-06	reticulon 4 interacting protein 1
13196	Asap1	4.903	3.038	0.686	6.42861e-08	9.0924e-06	ArfGAP with SH3 domain, ankyrin repeat and PH domain1
19713	Ret	2.672	0.617	2.143	6.61538e-08	9.2445e-06	ret proto-oncogene
242377	Pm20d2	3.822	8.975	-1.236	6.61401e-08	9.2445e-06	peptidase M20 domain containing 2
12499	Entpd5	18.069	11.152	0.697	6.87475e-08	9.54977e-06	ectonucleoside triphosphate diphosphohydrolase 5
76642	1700113A16Rik	6.443	13.226	-1.04	7.05149e-08	9.73731e-06	RIKEN cDNA 1700113A16 gene
83433	Trem2	16.103	5.33	1.59	7.44581e-08	1.02214e-05	triggering receptor expressed on myeloid cells 2
66656	Eef1d	38.572	59.882	-0.635	7.65258e-08	1.04438e-05	eukaryotic translation elongation factor 1 delta (guanine nucleotide exchange protein)
11433	Acp5	14.122	5.593	1.322	8.02831e-08	1.08299e-05	acid phosphatase 5, tartrate resistant
229905	Ccbl2	4.162	7.307	-0.805	8.01439e-08	1.08299e-05	cysteine conjugate-beta lyase 2
11636	Ak1	9.863	31.543	-1.676	8.18554e-08	1.09422e-05	adenylate kinase 1
51875	Tmem141	21.241	35.784	-0.748	8.25103e-08	1.09422e-05	transmembrane protein 141
20423	Shh	6.829	10.596	-0.636	8.25222e-08	1.09422e-05	sonic hedgehog
227929	Cytip	1.424	0.153	3.203	8.33783e-08	1.09576e-05	cytohesin 1 interacting protein
319190	Hist2h2be	10.966	17.854	-0.713	8.35779e-08	1.09576e-05	histone cluster 2, H2be
74775	Lmbr1l	17.5	9.412	0.908	8.51981e-08	1.11076e-05	limb region 1 like
78887	Sfi1	19.933	35.207	-0.836	8.67156e-08	1.11304e-05	Sfi1 homolog, spindle assembly associated (yeast)
13848	Ephb6	18.334	28.337	-0.631	8.6864e-08	1.11304e-05	Eph receptor B6
104175	Sbk1	27.661	18.552	0.575	8.72853e-08	1.11304e-05	SH3-binding kinase 1
77582	Mboat7	28.292	19.365	0.546	8.77573e-08	1.11304e-05	membrane bound O-acyltransferase domain containing 7
94230	Cpsf1	30.717	21.246	0.531	8.68232e-08	1.11304e-05	cleavage and polyadenylation specific factor 1
280635	Emilin3	2.419	0.233	3.379	8.89157e-08	1.12019e-05	elastin microfibril interfacer 3
107022	Gramd3	30.652	16.904	0.857	8.92811e-08	1.12019e-05	GRAM domain containing 3
497071	Rnase13	421.737	793.161	-0.911	8.99059e-08	1.122e-05	ribonuclease, RNase A family, 13 (non-active)
73166	Tm7sf2	31.188	52.146	-0.746	9.10807e-08	1.13061e-05	transmembrane 7 superfamily member 2
210762	Ppp1r36	6.25	17.385	-1.472	9.23756e-08	1.14062e-05	protein phosphatase 1, regulatory subunit 36
101497	Plekhg2	13.838	7.408	0.904	9.63222e-08	1.18309e-05	pleckstrin homology domain containing, family G (with RhoGef domain) member 2
77706	Abcb5	36.192	7.01	2.485	9.6894e-08	1.18388e-05	ATP-binding cassette, sub-family B (MDR/TAP), member 5
404634	H2afy2	12.985	5.905	1.152	9.76064e-08	1.18637e-05	H2A histone family, member Y2
71711	Mus81	25.916	36.276	-0.487	9.81861e-08	1.18724e-05	MUS81 endonuclease homolog (yeast)
58887	Repin1	7.798	11.879	-0.605	9.87223e-08	1.18757e-05	replication initiator 1
208166	Gm609	1.395	0.183	2.91	1.00635e-07	1.20437e-05	predicted gene 609
114654	Ly6g6d	3.908	10.581	-1.437	1.04011e-07	1.23842e-05	lymphocyte antigen 6 complex, locus G6D
67891	Rpl4	624.274	847.062	-0.44	1.05004e-07	1.2439e-05	ribosomal protein L4
17314	Mgmt	1.936	6.522	-1.72	1.06038e-07	1.24717e-05	O-6-methylguanine-DNA methyltransferase
26434	Prnd	1.752	4.159	-1.267	1.06349e-07	1.24717e-05	prion protein dublet
80891	Fcrls	4.55	1.476	1.627	1.0731e-07	1.25214e-05	Fc receptor-like S, scavenger receptor
NA	NA	2.774	6.945	-1.32	1.0856e-07	1.25859e-05	NA
NA	NA	14.463	20.12	-0.475	1.08941e-07	1.25859e-05	NA
12332	Capg	141.729	55.746	1.361	1.11601e-07	1.28297e-05	capping protein (actin filament), gelsolin-like
232156	Slc4a5	0.437	1.444	-1.823	1.12973e-07	1.28329e-05	solute carrier family 4, sodium bicarbonate cotransporter, member 5
14686	Gnat2	2.118	7.269	-1.793	1.1234e-07	1.28329e-05	guanine nucleotide binding protein, alpha transducing 2
66176	Nat9	14.853	24.976	-0.751	1.13278e-07	1.28329e-05	N-acetyltransferase 9 (GCN5-related, putative)
13198	Ddit3	18.623	29.499	-0.654	1.15267e-07	1.29951e-05	DNA-damage inducible transcript 3
68742	Tmem219	18.2	34.456	-0.925	1.18077e-07	1.32479e-05	transmembrane protein 219
NA	NA	47.432	73.968	-0.637	1.18953e-07	1.32823e-05	NA
242022	Frem2	4.734	1.316	1.83	1.21868e-07	1.34789e-05	Fras1 related extracellular matrix protein 2
66624	Spcs2	55.574	82.097	-0.56	1.21517e-07	1.34789e-05	signal peptidase complex subunit 2 homolog (S. cerevisiae)
104816	Aspg	14.313	5.291	1.473	1.26289e-07	1.37976e-05	asparaginase homolog (S. cerevisiae)
67441	Isoc2b	12.554	23.99	-0.947	1.25886e-07	1.37976e-05	isochorismatase domain containing 2b
52231	Ankzf1	15.181	19.166	-0.333	1.26524e-07	1.37976e-05	ankyrin repeat and zinc finger domain containing 1
269695	Rnft2	5.323	8.234	-0.646	1.27183e-07	1.3805e-05	ring finger protein, transmembrane 2
100502764	Gm16617	6.61	16.541	-1.304	1.27964e-07	1.38254e-05	predicted gene, 16617
20431	Pmel	4.966	31.488	-2.662	1.30243e-07	1.40069e-05	premelanosome protein
69221	2410006H16Rik	68.041	116.931	-0.789	1.31246e-07	1.40499e-05	RIKEN cDNA 2410006H16 gene
12557	Cdh17	19.068	5.965	1.642	1.34091e-07	1.42889e-05	cadherin 17
29876	Clic4	39.43	24.282	0.695	1.36602e-07	1.44904e-05	chloride intracellular channel 4 (mitochondrial)
224530	Acat3	5.385	12.578	-1.225	1.38048e-07	1.45333e-05	acetyl-Coenzyme A acetyltransferase 3
67760	Slc38a2	27.782	14.726	0.914	1.38252e-07	1.45333e-05	solute carrier family 38, member 2
56462	Mtch1	215.232	151.865	0.503	1.41639e-07	1.48225e-05	mitochondrial carrier homolog 1 (C. elegans)
239126	C1qtnf9	30.514	105.742	-1.831	1.42864e-07	1.48841e-05	C1q and tumor necrosis factor related protein 9
100504166	4933421O10Rik	7.595	12.858	-0.762	1.45463e-07	1.50874e-05	RIKEN cDNA 4933421O10 gene
110695	Aldh7a1	30.127	39.931	-0.407	1.47771e-07	1.5259e-05	aldehyde dehydrogenase family 7, member A1
76524	Cln6	37.493	22.65	0.722	1.53881e-07	1.58199e-05	ceroid-lipofuscinosis, neuronal 6
108159	Ubxn8	10.393	6.678	0.64	1.57141e-07	1.60842e-05	UBX domain protein 8
78829	Tsc22d4	27.488	62.858	-1.193	1.58876e-07	1.61908e-05	TSC22 domain family, member 4
18950	Pnp	33.113	17.13	0.961	1.61187e-07	1.63549e-05	purine-nucleoside phosphorylase
106861	Abhd3	3.433	6.505	-0.943	1.65852e-07	1.67554e-05	abhydrolase domain containing 3
260299	Cadm4	7.193	1.537	2.203	1.67136e-07	1.68123e-05	cell adhesion molecule 4
270084	Lpcat2	2.387	0.775	1.602	1.69749e-07	1.70018e-05	lysophosphatidylcholine acyltransferase 2
224022	Slc7a4	64.855	41.631	0.641	1.71742e-07	1.7128e-05	solute carrier family 7 (cationic amino acid transporter, y+ system), member 4
13543	Dvl2	10.534	14.401	-0.448	1.75781e-07	1.74561e-05	dishevelled 2, dsh homolog (Drosophila)
231807	BC037034	113.131	79.306	0.511	1.77934e-07	1.75951e-05	cDNA sequence BC037034
13040	Ctss	35.788	13.196	1.437	1.85203e-07	1.80544e-05	cathepsin S
14702	Gng2	2.151	4.629	-1.098	1.86412e-07	1.80544e-05	guanine nucleotide binding protein (G protein), gamma 2
70574	Cpm	11.872	6.305	0.909	1.86705e-07	1.80544e-05	carboxypeptidase M
14697	Gnb5	12.973	7.633	0.76	1.87221e-07	1.80544e-05	guanine nucleotide binding protein (G protein), beta 5
71728	Stk11ip	15.495	9.973	0.636	1.83782e-07	1.80544e-05	serine/threonine kinase 11 interacting protein
216161	Sbno2	10.577	7.317	0.532	1.85376e-07	1.80544e-05	strawberry notch homolog 2 (Drosophila)
56526	Sept6	0.901	0.302	1.582	1.9026e-07	1.8272e-05	septin 6
50918	Myadm	29.204	15.617	0.897	1.92736e-07	1.84339e-05	myeloid-associated differentiation marker
NA	NA	32.142	22.683	0.503	1.95594e-07	1.86309e-05	NA
54445	Unc93b1	14.75	8.593	0.782	1.99176e-07	1.8895e-05	unc-93 homolog B1 (C. elegans)
27267	Cars	11.637	16.045	-0.461	2.01118e-07	1.9002e-05	cysteinyl-tRNA synthetase
14251	Flot1	26.525	17.272	0.627	2.02327e-07	1.90391e-05	flotillin 1
264064	Cdk8	25.434	16.434	0.628	2.07621e-07	1.94588e-05	cyclin-dependent kinase 8
23795	Agr2	89.803	309.34	-1.842	2.094e-07	1.94951e-05	anterior gradient 2
21887	Tle3	18.643	13.152	0.507	2.09678e-07	1.94951e-05	transducin-like enhancer of split 3, homolog of Drosophila E(spl)
271844	Pla2g4f	12.273	24.936	-1.027	2.1058e-07	1.95012e-05	phospholipase A2, group IVF
230145	Galnt12	129.78	91.46	0.503	2.15536e-07	1.98813e-05	UDP-N-acetyl-alpha-D-galactosamine:polypeptide N-acetylgalactosaminyltransferase 12
68728	Trp53inp2	37.587	27.671	0.441	2.16985e-07	1.99362e-05	transformation related protein 53 inducible nuclear protein 2
78688	Nol3	1.502	3.859	-1.35	2.23513e-07	2.04554e-05	nucleolar protein 3 (apoptosis repressor with CARD domain)
237711	Eml6	1.584	2.724	-0.79	2.24701e-07	2.04837e-05	echinoderm microtubule associated protein like 6
17974	Nck2	19.477	10.726	0.851	2.28417e-07	2.07415e-05	non-catalytic region of tyrosine kinase adaptor protein 2
226090	Ermp1	11.317	4.662	1.273	2.3651e-07	2.12075e-05	endoplasmic reticulum metallopeptidase 1
20481	Ski	58.772	40.221	0.547	2.35584e-07	2.12075e-05	ski sarcoma viral oncogene homolog (avian)
217124	Ppp1r9b	30.039	21.381	0.491	2.38093e-07	2.12075e-05	protein phosphatase 1, regulatory subunit 9B
52653	Nudcd2	15.815	21.38	-0.434	2.37248e-07	2.12075e-05	NudC domain containing 2
13728	Mark2	32.742	25.342	0.37	2.37845e-07	2.12075e-05	MAP/microtubule affinity regulating kinase 2
20932	Surf4	171.684	222.72	-0.377	2.47953e-07	2.20018e-05	surfeit gene 4
12978	Csf1r	12.751	6.821	0.911	2.5855e-07	2.28552e-05	colony stimulating factor 1 receptor
235379	Gldn	0.366	13.199	-5.622	2.63567e-07	2.31235e-05	gliomedin
74315	Rnf145	17.731	14.224	0.317	2.6355e-07	2.31235e-05	ring finger protein 145
18458	Pabpc1	95.582	129.179	-0.435	2.70693e-07	2.36598e-05	poly(A) binding protein, cytoplasmic 1
17304	Mfge8	2813.05	1153.47	1.311	2.75094e-07	2.39547e-05	milk fat globule-EGF factor 8 protein
66199	Commd4	52.234	82.738	-0.673	2.76383e-07	2.39775e-05	COMM domain containing 4
140703	Emid1	176.928	76.195	1.226	2.83569e-07	2.44194e-05	EMI domain containing 1
77974	Rdh12	9.367	4.337	1.108	2.83157e-07	2.44194e-05	retinol dehydrogenase 12
57435	Plin4	4.156	11.279	-1.429	2.84984e-07	2.4451e-05	perilipin 4
240638	Slc16a12	16.438	7.058	1.205	2.86038e-07	2.44515e-05	solute carrier family 16 (monocarboxylic acid transporters), member 12
53902	Rcan3	8.621	5.138	0.746	2.88464e-07	2.45689e-05	regulator of calcineurin 3
214951	Rhbdl1	39.92	67.28	-0.765	2.90169e-07	2.46243e-05	rhomboid, veinlet-like 1 (Drosophila)
67389	Fam132a	38.875	127.781	-1.725	2.91371e-07	2.46367e-05	family with sequence similarity 132, member A
66085	Eif3f	218.38	304.37	-0.479	3.07098e-07	2.58727e-05	eukaryotic translation initiation factor 3, subunit F
107375	Slc25a45	7.45	10.954	-0.553	3.08657e-07	2.59105e-05	solute carrier family 25, member 45
[truncated: 3,678 more rows]

## Sheet: Table S2E
Supplementary Table S2E. DE genes in 3D ddR1+R2 vs. Ctr
[truncated: 5,252 more rows]
